# Supplementary material for: Bis(7-amino-1,2,4-triazolo[1,5-a]pyrimidin-4-ium) bis­(oxalato-κ2 O 1,O 2)cuprate(II) dihydrate
Source: Acta Crystallogr Sect E Struct Rep Online. 2011 Oct 12;67(Pt 11):m1531–2. doi: 10.1107/S1600536811040724 (PMC3246957; doi:10.1107/S1600536811040724)
Supplement: Supplementary file 1 [file e-67-m1531-sup1.cif]

##############################################################################
#                                                                            #
# This CIF contains the data in a paper accepted for publication in          #
# Acta Crystallographica Section E. It conforms to the requirements of       #
# Notes for Authors for Acta Crystallographica Section E, and has been       #
# peer reviewed under the auspices of the IUCr Commission on Journals.       #
#                                                                            #
# Full details of the Crystallographic Information File format               #
# are given in the paper "The Crystallographic Information File (CIF):       #
# a New Standard Archive File for Crystallography" by S. R. Hall, F. H.      #
# Allen and I. D. Brown [Acta Cryst. (1991), A47, 655-685].                  #
#                                                                            #
# The current version of the core CIF dictionary is obtainable from          #
# ftp://ftp.iucr.org/pub/cif_core.dic.                                       #
#                                                                            #
# Software is freely available for graphical display of the structure(s)     #
# in this CIF. For information consult the CIF software page                 #
# http://www.iucr.org/resources/cif/software.                                #
#                                                                            #
# This file may be used for bona fide research purposes within the           #
# scientific community so long as proper attribution is given to the journal # 
# article from which it was obtained.                                        #
#                                                                            #
##############################################################################
data_global
_audit_creation_method     SHELXL-97
_journal_date_recd_electronic     2011-09-21
_journal_date_accepted     2011-10-03
_journal_name_full     'Acta Crystallographica, Section E'
_journal_year     2011
_journal_volume     67
_journal_issue     11
_journal_page_first     m1531
_journal_page_last     m1532
_journal_paper_category     QM
_journal_coeditor_code     SU2318
_publ_contact_author_name     'Prof. Juan M. Salas'
_publ_contact_author_address
;
Departamento de Qu\'imica Inorg\'anica,
Facultad de Ciencias, Universidad de Granada
c/ Severo Ochoa s/n, 18071 Granada, Spain
;
_publ_contact_author_email     jsalas@ugr.es
_publ_contact_author_fax     '+34 958248526'
_publ_contact_author_phone     '+34 958248525'
_publ_section_title
;
Bis(7-amino-1,2,4-triazolo[1,5-<i>a</i>]pyrimidin-4-ium)
bis(oxalato-\k^2^<i>O</i>^1^,<i>O</i>^2^)cuprate(II) dihydrate
;
loop_
    _publ_author_name
    _publ_author_address
    'Caballero, Ana B.'
;
Departamento de Qu\'imica Inorg\'anica,
Facultad de Ciencias, Universidad de Granada
c/ Severo Ochoa s/n, E-18071 Granada, Spain
;
    'Castillo, \'Oscar'
;
Departamento de Qu\'imica Inorg\'anica,
Facultad de Ciencia y Tecnolog\'ia, Universidad del Pa\'is Vasco
Apdo. 644, E-48080 Bilbao, Spain
;
    'Rodr\'iguez-Di\'eguez, Antonio'
;
Departamento de Qu\'imica Inorg\'anica,
Facultad de Ciencias, Universidad de Granada
c/ Severo Ochoa s/n, E-18071 Granada, Spain
;
    'Salas, Juan M.'
;
Departamento de Qu\'imica Inorg\'anica,
Facultad de Ciencias, Universidad de Granada
c/ Severo Ochoa s/n, E-18071 Granada, Spain
;
_publ_section_synopsis     .
data_I
_audit_creation_method     SHELXL-97
_chemical_name_systematic
;
Bis(7-amino-1,2,4-triazolo[1,5-<i>a</i>]pyrimidin-4-ium)
bis(oxalato-\k^2^<i>O</i>^1^,<i>O</i>^2^)cuprate(II) dihydrate
;
_chemical_name_common     ?
_chemical_formula_moiety     '2(C5 H6 N5 +), C4 Cu O8 2-, 2(H2 O)'
_chemical_formula_sum     'C14 H16 Cu N10 O10'
_chemical_formula_iupac     '(C5 H6 N5)2 [Cu (C2 O4)2], 2H2 O'
_chemical_formula_weight     547.91
_chemical_melting_point     ?
_symmetry_cell_setting     monoclinic
_symmetry_space_group_name_H-M     'P 21/c'
_symmetry_space_group_name_Hall     '-P 2ybc'
loop_
    _symmetry_equiv_pos_site_id
    _symmetry_equiv_pos_as_xyz
    1 x,y,z
    2 -x,1/2+y,1/2-z
    3 -x,-y,-z
    4 x,1/2-y,1/2+z
_cell_length_a     3.6599(2)
_cell_length_b     24.1977(10)
_cell_length_c     11.1963(5)
_cell_angle_alpha     90.00
_cell_angle_beta     92.344(4)
_cell_angle_gamma     90.00
_cell_volume     990.73(8)
_cell_formula_units_Z     2
_cell_measurement_reflns_used     8945
_cell_measurement_theta_min     3.11
_cell_measurement_theta_max     27.08
_cell_measurement_temperature     293(2)
_exptl_crystal_description     needle
_exptl_crystal_colour     'blue'
_exptl_crystal_size_max     0.5896
_exptl_crystal_size_mid     0.0724
_exptl_crystal_size_min     0.0515
_exptl_crystal_density_diffrn     1.837
_exptl_crystal_density_meas     ?
_exptl_crystal_density_method     'not measured'
_exptl_crystal_F_000     558
_exptl_absorpt_coefficient_mu     1.185
_exptl_absorpt_correction_type     analytical
_exptl_absorpt_process_details
;
(CrysAlis RED; Oxford Diffraction, 2006)
;
_exptl_absorpt_correction_T_min     0.675
_exptl_absorpt_correction_T_max     0.950
_exptl_special_details
;
(CrysAlis RED; Oxford Diffraction, 2006)
Analytical numeric absorption correction using a multifaceted crystal.
;
_diffrn_ambient_temperature     293(2)
_diffrn_radiation_type     MoK\a
_diffrn_radiation_wavelength     0.71073
_diffrn_radiation_source     'fine-focus sealed tube'
_diffrn_radiation_monochromator     graphite
_diffrn_measurement_device_type     'Oxford Diffraction Xcalibur CCD'
_diffrn_measurement_method     \w
_diffrn_reflns_number     8945
_diffrn_reflns_av_R_equivalents     0.0394
_diffrn_reflns_av_sigmaI/netI     0.0570
_diffrn_reflns_theta_min     3.11
_diffrn_reflns_theta_max     27.08
_diffrn_reflns_theta_full     27.08
_diffrn_measured_fraction_theta_max     0.991
_diffrn_measured_fraction_theta_full     0.991
_diffrn_reflns_limit_h_min     -3
_diffrn_reflns_limit_h_max     4
_diffrn_reflns_limit_k_min     -30
_diffrn_reflns_limit_k_max     30
_diffrn_reflns_limit_l_min     -14
_diffrn_reflns_limit_l_max     13
_diffrn_standards_number     0
_diffrn_standards_interval_count     ?
_diffrn_standards_interval_time     ?
_diffrn_standards_decay_%     0
_refine_special_details
;
Refinement of <i>F</i>^2^ against ALL reflections. The weighted <i>R</i>-factor
<i>wR</i> and goodness of fit <i>S</i> are based on <i>F</i>^2^, conventional
<i>R</i>-factors <i>R</i> are based on <i>F</i>, with <i>F</i> set to zero for
negative <i>F</i>^2^. The threshold expression of <i>F</i>^2^ >
\s(<i>F</i>^2^) is used only for calculating <i>R</i>-factors(gt) <i>etc</i>.
and is not relevant to the choice of reflections for refinement.
<i>R</i>-factors based on <i>F</i>^2^ are statistically about twice as large
as those based on <i>F</i>, and <i>R</i>- factors based on ALL data will be
even larger.
;
_reflns_number_total     2170
_reflns_number_gt     1476
_reflns_threshold_expression     I>2sigma(I)
_refine_ls_structure_factor_coef     Fsqd
_refine_ls_matrix_type     full
_refine_ls_R_factor_all     0.0615
_refine_ls_R_factor_gt     0.0369
_refine_ls_wR_factor_gt     0.0873
_refine_ls_wR_factor_ref     0.0918
_refine_ls_goodness_of_fit_ref     0.908
_refine_ls_restrained_S_all     0.908
_refine_ls_number_reflns     2170
_refine_ls_number_parameters     160
_refine_ls_number_restraints     0
_refine_ls_hydrogen_treatment     constr
_refine_ls_weighting_scheme     calc
_refine_ls_weighting_details
                 'calc w=1/[\s^2^(Fo^2^)+(0.0552P)^2^] where P=(Fo^2^+2Fc^2^)/3'
_atom_sites_solution_hydrogens     geom
_atom_sites_solution_primary     direct
_atom_sites_solution_secondary     difmap
_refine_ls_shift/su_max     0.000
_refine_ls_shift/su_mean     0.000
_refine_diff_density_max     0.471
_refine_diff_density_min     -0.424
_refine_ls_extinction_method     none
_refine_ls_extinction_coef     ?
loop_
    _atom_type_symbol
    _atom_type_description
    _atom_type_scat_dispersion_real
    _atom_type_scat_dispersion_imag
    _atom_type_scat_source
    'C' 'C' 0.0033 0.0016
                         'International Tables Vol C Tables 4.2.6.8 and 6.1.1.4'
    'H' 'H' 0.0000 0.0000
                         'International Tables Vol C Tables 4.2.6.8 and 6.1.1.4'
    'N' 'N' 0.0061 0.0033
                         'International Tables Vol C Tables 4.2.6.8 and 6.1.1.4'
    'O' 'O' 0.0106 0.0060
                         'International Tables Vol C Tables 4.2.6.8 and 6.1.1.4'
    'Zn' 'Zn' 0.2839 1.4301
                         'International Tables Vol C Tables 4.2.6.8 and 6.1.1.4'
_computing_data_collection     'CrysAlis CCD (Oxford Diffraction, 2006)'
_computing_cell_refinement     'CrysAlis CCD (Oxford Diffraction, 2006)'
_computing_data_reduction     'CrysAlis RED (Oxford Diffraction, 2006)'
_computing_structure_solution     'SIR92 (Altomare <i>et al.</i>, 1994)'
_computing_structure_refinement     'SHELXL97 (Sheldrick, 2008)'
_computing_molecular_graphics     'ORTEP-3 (Farrugia, 1997)'
_computing_publication_material     'WinGX (Farrugia, 1999)'
loop_
    _atom_site_type_symbol
    _atom_site_label
    _atom_site_fract_x
    _atom_site_fract_y
    _atom_site_fract_z
    _atom_site_U_iso_or_equiv
    _atom_site_thermal_displace_type
    _atom_site_calc_flag
    _atom_site_refinement_flags
    _atom_site_occupancy
    _atom_site_disorder_assembly
    _atom_site_disorder_group
    Cu Cu1 0.50000 0.00000 1.00000 0.0235(2) Uani d S 1.000 . .
    O O1 0.8421(5) 0.03719(7) 1.10908(16) 0.0295(6) Uani d . 1.000 . .
    O O2 1.0514(6) 0.12235(8) 1.14517(17) 0.0308(7) Uani d . 1.000 . .
    O O3 0.6886(6) 0.15536(7) 0.93468(16) 0.0305(7) Uani d . 1.000 . .
    O O4 0.4741(5) 0.06976(7) 0.91704(15) 0.0238(6) Uani d . 1.000 . .
    C C1 0.8723(7) 0.08907(11) 1.0863(2) 0.0203(8) Uani d . 1.000 . .
    C C2 0.6629(8) 0.10777(10) 0.9703(2) 0.0209(8) Uani d . 1.000 . .
    N N1A 0.7487(7) 0.11549(9) 0.4729(2) 0.0255(7) Uani d . 1.000 . .
    N N3A 0.6315(6) 0.20038(10) 0.39005(19) 0.0259(7) Uani d . 1.000 . .
    N N4A 0.9285(6) 0.25338(9) 0.5496(2) 0.0230(7) Uani d . 1.000 . .
    N N7A 1.1147(7) 0.10032(9) 0.6956(2) 0.0297(8) Uani d . 1.000 . .
    N N8A 0.8882(6) 0.15695(8) 0.54508(18) 0.0193(7) Uani d . 1.000 . .
    C C2A 0.6026(8) 0.14399(12) 0.3835(2) 0.0264(9) Uani d . 1.000 . .
    C C3A 0.8143(8) 0.20707(10) 0.4929(2) 0.0203(8) Uani d . 1.000 . .
    C C5A 1.1084(8) 0.24886(11) 0.6569(2) 0.0250(9) Uani d . 1.000 . .
    C C6A 1.1821(8) 0.19969(11) 0.7099(2) 0.0238(8) Uani d . 1.000 . .
    C C7A 1.0687(7) 0.15005(11) 0.6543(2) 0.0215(8) Uani d . 1.000 . .
    O O1W 0.9004(13) -0.00801(11) 0.6425(3) 0.1037(16) Uani d . 1.000 . .
    H H2A 0.48460 0.12670 0.31850 0.0320 Uiso c R 1.000 . .
    H H4A 0.88760 0.28530 0.51800 0.0280 Uiso c R 1.000 . .
    H H5A 1.18500 0.28100 0.69600 0.0300 Uiso c R 1.000 . .
    H H6A 1.30870 0.19870 0.78360 0.0290 Uiso c R 1.000 . .
    H H71A 1.22680 0.09520 0.76370 0.0360 Uiso c R 1.000 . .
    H H72A 1.03300 0.07250 0.65480 0.0360 Uiso c R 1.000 . .
    H H11W 1.00140 -0.03050 0.59390 0.1560 Uiso d . 1.000 . .
    H H12W 0.95310 -0.02300 0.71050 0.1560 Uiso d . 1.000 . .
loop_
    _atom_site_aniso_label
    _atom_site_aniso_U_11
    _atom_site_aniso_U_22
    _atom_site_aniso_U_33
    _atom_site_aniso_U_12
    _atom_site_aniso_U_13
    _atom_site_aniso_U_23
    Cu1 0.0302(3) 0.0162(2) 0.0232(3) -0.0033(2) -0.0109(2) 0.0037(2)
    O1 0.0395(13) 0.0194(9) 0.0280(11) -0.0060(9) -0.0163(9) 0.0058(8)
    O2 0.0368(13) 0.0263(10) 0.0282(11) -0.0057(9) -0.0135(9) -0.0037(9)
    O3 0.0431(13) 0.0175(10) 0.0297(11) -0.0070(9) -0.0121(9) 0.0062(8)
    O4 0.0318(12) 0.0176(9) 0.0210(10) -0.0046(8) -0.0126(8) 0.0031(7)
    C1 0.0203(15) 0.0206(13) 0.0199(13) -0.0003(12) -0.0013(11) 0.0007(11)
    C2 0.0231(15) 0.0197(13) 0.0198(14) -0.0013(12) 0.0001(11) -0.0015(11)
    N1A 0.0287(14) 0.0247(12) 0.0226(12) -0.0018(11) -0.0032(10) -0.0034(9)
    N3A 0.0259(13) 0.0319(13) 0.0197(12) 0.0030(11) -0.0022(10) 0.0052(10)
    N4A 0.0253(13) 0.0185(11) 0.0248(12) 0.0040(10) -0.0019(10) 0.0034(9)
    N7A 0.0424(16) 0.0253(13) 0.0203(12) 0.0031(12) -0.0109(11) 0.0036(10)
    N8A 0.0216(13) 0.0206(11) 0.0156(11) 0.0012(10) -0.0020(9) 0.0007(9)
    C2A 0.0243(16) 0.0347(16) 0.0199(15) -0.0011(14) -0.0026(12) -0.0033(12)
    C3A 0.0184(14) 0.0221(13) 0.0205(14) 0.0037(12) 0.0017(11) 0.0038(11)
    C5A 0.0215(15) 0.0282(15) 0.0253(15) 0.0000(12) -0.0003(12) -0.0058(12)
    C6A 0.0211(15) 0.0311(15) 0.0188(14) 0.0003(13) -0.0049(11) 0.0006(12)
    C7A 0.0190(15) 0.0282(14) 0.0174(13) 0.0018(12) 0.0021(11) 0.0036(11)
    O1W 0.196(4) 0.0385(16) 0.075(2) 0.000(2) -0.014(2) -0.0046(14)
_geom_special_details
;
Bond distances, angles etc. have been calculated using the rounded fractional
coordinates. All su's are estimated from the variances of the (full)
variance-covariance matrix. The cell esds are taken into account in the
estimation of distances, angles and torsion angles
;
loop_
    _geom_bond_atom_site_label_1
    _geom_bond_atom_site_label_2
    _geom_bond_site_symmetry_1
    _geom_bond_site_symmetry_2
    _geom_bond_distance
    _geom_bond_publ_flag
    Cu1 O1 . . 1.9349(18) no
    Cu1 O4 . . 1.9272(17) no
    Cu1 O1 . 1_455 2.8879(18) no
    Cu1 O1 . 3_657 1.9349(18) no
    Cu1 O4 . 3_657 1.9272(17) no
    Cu1 O1 . 3_757 2.8879(18) no
    O1 C1 . . 1.287(3) no
    O2 C1 . . 1.215(3) no
    O3 C2 . . 1.224(3) no
    O4 C2 . . 1.283(3) no
    O1W H11W . . 0.8600 no
    O1W H12W . . 0.8600 no
    N1A C2A . . 1.311(3) no
    N1A N8A . . 1.374(3) no
    N3A C3A . . 1.318(3) no
    N3A C2A . . 1.370(4) no
    N4A C5A . . 1.351(3) no
    N4A C3A . . 1.346(3) no
    N7A C7A . . 1.298(3) no
    N8A C3A . . 1.368(3) no
    N8A C7A . . 1.376(3) no
    N4A H4A . . 0.8600 no
    N7A H72A . . 0.8600 no
    N7A H71A . . 0.8600 no
    C1 C2 . . 1.548(3) no
    C5A C6A . . 1.352(4) no
    C6A C7A . . 1.408(4) no
    C2A H2A . . 0.9300 no
    C5A H5A . . 0.9300 no
    C6A H6A . . 0.9300 no
loop_
    _geom_angle_atom_site_label_1
    _geom_angle_atom_site_label_2
    _geom_angle_atom_site_label_3
    _geom_angle_site_symmetry_1
    _geom_angle_site_symmetry_2
    _geom_angle_site_symmetry_3
    _geom_angle
    _geom_angle_publ_flag
    O1 Cu1 O4 . . . 85.10(7) no
    O1 Cu1 O1 . . 1_455 96.74(6) no
    O1 Cu1 O1 . . 3_657 180.00 no
    O1 Cu1 O4 . . 3_657 94.90(7) no
    O1 Cu1 O1 . . 3_757 83.26(6) no
    O1 Cu1 O4 1_455 . . 84.58(6) no
    O1 Cu1 O4 3_657 . . 94.90(7) no
    O4 Cu1 O4 . . 3_657 180.00 no
    O1 Cu1 O4 3_757 . . 95.43(6) no
    O1 Cu1 O1 1_455 . 3_657 83.26(6) no
    O1 Cu1 O4 1_455 . 3_657 95.43(6) no
    O1 Cu1 O1 1_455 . 3_757 180.00 no
    O1 Cu1 O4 3_657 . 3_657 85.10(7) no
    O1 Cu1 O1 3_657 . 3_757 96.74(6) no
    O1 Cu1 O4 3_757 . 3_657 84.58(6) no
    Cu1 O1 C1 . . . 112.79(15) no
    Cu1 O1 Cu1 . . 1_655 96.74(7) no
    Cu1 O1 C1 1_655 . . 98.07(15) no
    Cu1 O4 C2 . . . 112.90(15) no
    H11W O1W H12W . . . 102.00 no
    N8A N1A C2A . . . 101.3(2) no
    C2A N3A C3A . . . 101.8(2) no
    C3A N4A C5A . . . 118.9(2) no
    C3A N8A C7A . . . 124.5(2) no
    N1A N8A C3A . . . 109.5(2) no
    N1A N8A C7A . . . 126.0(2) no
    C3A N4A H4A . . . 121.00 no
    C5A N4A H4A . . . 121.00 no
    H71A N7A H72A . . . 120.00 no
    C7A N7A H72A . . . 120.00 no
    C7A N7A H71A . . . 120.00 no
    O1 C1 O2 . . . 126.0(2) no
    O2 C1 C2 . . . 119.9(2) no
    O1 C1 C2 . . . 114.1(2) no
    O3 C2 C1 . . . 120.4(2) no
    O4 C2 C1 . . . 114.8(2) no
    O3 C2 O4 . . . 124.8(2) no
    N1A C2A N3A . . . 117.0(2) no
    N3A C3A N4A . . . 130.6(2) no
    N4A C3A N8A . . . 119.0(2) no
    N3A C3A N8A . . . 110.4(2) no
    N4A C5A C6A . . . 122.9(2) no
    C5A C6A C7A . . . 120.5(2) no
    N8A C7A C6A . . . 114.3(2) no
    N7A C7A C6A . . . 127.0(2) no
    N7A C7A N8A . . . 118.7(2) no
    N3A C2A H2A . . . 121.00 no
    N1A C2A H2A . . . 121.00 no
    N4A C5A H5A . . . 119.00 no
    C6A C5A H5A . . . 119.00 no
    C5A C6A H6A . . . 120.00 no
    C7A C6A H6A . . . 120.00 no
loop_
    _geom_torsion_atom_site_label_1
    _geom_torsion_atom_site_label_2
    _geom_torsion_atom_site_label_3
    _geom_torsion_atom_site_label_4
    _geom_torsion_site_symmetry_1
    _geom_torsion_site_symmetry_2
    _geom_torsion_site_symmetry_3
    _geom_torsion_site_symmetry_4
    _geom_torsion
    _geom_torsion_publ_flag
    O4 Cu1 O1 C1 . . . . 5.64(17) no
    O4 Cu1 O1 Cu1 . . . 1_655 -96.07(7) no
    O1 Cu1 O1 C1 1_455 . . . -78.29(17) no
    O4 Cu1 O1 C1 3_657 . . . -174.36(17) no
    O1 Cu1 O1 C1 3_757 . . . 101.71(17) no
    O1 Cu1 O4 C2 . . . . -3.55(18) no
    O1 Cu1 O4 C2 1_455 . . . 93.71(18) no
    O1 Cu1 O4 C2 3_657 . . . 176.45(18) no
    O1 Cu1 O4 C2 3_757 . . . -86.29(18) no
    Cu1 O1 C1 O2 . . . . 175.4(2) no
    Cu1 O1 C1 C2 . . . . -6.3(3) no
    Cu1 O1 C1 O2 1_655 . . . -83.8(3) no
    Cu1 O1 C1 C2 1_655 . . . 94.6(2) no
    Cu1 O4 C2 O3 . . . . 180.0(2) no
    Cu1 O4 C2 C1 . . . . 1.1(3) no
    N8A N1A C2A N3A . . . . -0.2(3) no
    C2A N1A N8A C3A . . . . 0.0(3) no
    C2A N1A N8A C7A . . . . 178.8(2) no
    C3A N3A C2A N1A . . . . 0.4(3) no
    C2A N3A C3A N4A . . . . 180.0(3) no
    C2A N3A C3A N8A . . . . -0.3(3) no
    C5A N4A C3A N3A . . . . 178.9(3) no
    C3A N4A C5A C6A . . . . 0.5(4) no
    C5A N4A C3A N8A . . . . -0.8(4) no
    C7A N8A C3A N4A . . . . 1.2(4) no
    C3A N8A C7A C6A . . . . -1.1(4) no
    C7A N8A C3A N3A . . . . -178.6(2) no
    N1A N8A C3A N3A . . . . 0.3(3) no
    N1A N8A C3A N4A . . . . 180.0(2) no
    N1A N8A C7A C6A . . . . -179.7(2) no
    N1A N8A C7A N7A . . . . -0.3(4) no
    C3A N8A C7A N7A . . . . 178.4(3) no
    O2 C1 C2 O4 . . . . -178.0(2) no
    O2 C1 C2 O3 . . . . 3.1(4) no
    O1 C1 C2 O3 . . . . -175.4(2) no
    O1 C1 C2 O4 . . . . 3.6(3) no
    N4A C5A C6A C7A . . . . -0.5(4) no
    C5A C6A C7A N7A . . . . -178.7(3) no
    C5A C6A C7A N8A . . . . 0.8(4) no
loop_
    _geom_hbond_atom_site_label_D
    _geom_hbond_atom_site_label_H
    _geom_hbond_atom_site_label_A
    _geom_hbond_site_symmetry_A
    _geom_hbond_distance_DH
    _geom_hbond_distance_HA
    _geom_hbond_distance_DA
    _geom_hbond_angle_DHA
    _geom_hbond_publ_flag
    N4A H4A O3 4_554 0.86 1.85 2.685(3) 165 yes
    O1W H11W N1A 3_756 0.86 2.38 3.197(4) 157 yes
    O1W H12W O1 3_757 0.86 2.15 2.985(4) 163 yes
    N7A H71A O4 1_655 0.86 2.00 2.856(3) 170 yes
    N7A H72A O1W . 0.86 2.01 2.793(4) 151 yes
    N7A H72A N1A . 0.86 2.48 2.806(3) 103 no
    C2A H2A O2 1_454 0.93 2.46 3.320(3) 154 yes
    C5A H5A O2 4_554 0.93 2.45 3.126(3) 129 yes
    C6A H6A O3 1_655 0.93 2.39 3.246(3) 153 yes
_iucr_refine_instructions_details
;
TITL compound-1 in P 21/c
CELL  0.71073   3.6599  24.1977  11.1963   90.000   92.344   90.000
ZERR     2.00   0.0002   0.0010   0.0005    0.000    0.004    0.000
LATT   1
SYMM  - X, 1/2 + Y, 1/2 - Z
SFAC  C    H    N    O    CU
UNIT  28   32   20   20   2
MERG   2
FMAP   2
PLAN    5
ACTA
BOND   $H
CONF
L.S.   6
WGHT    0.055200
FVAR       1.93285
CU1   5    0.500000    0.000000    1.000000    10.50000    0.03025    0.01615 =
         0.02318    0.00365   -0.01089   -0.00326
O1    4    0.842061    0.037191    1.109077    11.00000    0.03947    0.01943 =
         0.02800    0.00578   -0.01629   -0.00604
O2    4    1.051438    0.122346    1.145173    11.00000    0.03681    0.02635 =
         0.02821   -0.00373   -0.01355   -0.00567
O3    4    0.688611    0.155355    0.934678    11.00000    0.04308    0.01753 =
         0.02971    0.00618   -0.01206   -0.00700
O4    4    0.474070    0.069759    0.917045    11.00000    0.03184    0.01755 =
         0.02102    0.00311   -0.01261   -0.00457
C1    1    0.872344    0.089070    1.086337    11.00000    0.02031    0.02055 =
         0.01988    0.00073   -0.00131   -0.00026
C2    1    0.662930    0.107773    0.970322    11.00000    0.02313    0.01969 =
         0.01983   -0.00150    0.00013   -0.00126
N1A   3    0.748669    0.115494    0.472874    11.00000    0.02872    0.02468 =
         0.02263   -0.00345   -0.00324   -0.00181
C2A   1    0.602634    0.143990    0.383504    11.00000    0.02434    0.03468 =
         0.01989   -0.00327   -0.00262   -0.00106
AFIX  43
H2A   2    0.484649    0.126701    0.318536    11.00000   -1.20000
AFIX   0
N3A   3    0.631536    0.200382    0.390054    11.00000    0.02595    0.03193 =
         0.01971    0.00517   -0.00224    0.00300
C3A   1    0.814274    0.207065    0.492876    11.00000    0.01838    0.02213 =
         0.02054    0.00384    0.00174    0.00365
N4A   3    0.928527    0.253377    0.549600    11.00000    0.02533    0.01853 =
         0.02480    0.00344   -0.00192    0.00399
AFIX  43
H4A   2    0.887618    0.285300    0.518047    11.00000   -1.20000
AFIX   0
C5A   1    1.108424    0.248863    0.656862    11.00000    0.02147    0.02821 =
         0.02527   -0.00584   -0.00034    0.00004
AFIX  43
H5A   2    1.185003    0.280991    0.696000    11.00000   -1.20000
AFIX   0
C6A   1    1.182101    0.199695    0.709855    11.00000    0.02113    0.03113 =
         0.01883    0.00063   -0.00490    0.00031
AFIX  43
H6A   2    1.308671    0.198663    0.783558    11.00000   -1.20000
AFIX   0
C7A   1    1.068688    0.150050    0.654319    11.00000    0.01896    0.02815 =
         0.01743    0.00363    0.00206    0.00176
N7A   3    1.114671    0.100323    0.695574    11.00000    0.04243    0.02528 =
         0.02034    0.00358   -0.01091    0.00311
AFIX  93
H72A  2    1.033021    0.072500    0.654823    11.00000   -1.20000
H71A  2    1.226803    0.095184    0.763671    11.00000   -1.20000
AFIX   0
N8A   3    0.888177    0.156949    0.545080    11.00000    0.02165    0.02064 =
         0.01557    0.00069   -0.00198    0.00122
O1W   4    0.900406   -0.008006    0.642474    11.00000    0.19627    0.03850 =
         0.07495   -0.00465   -0.01398   -0.00001
AFIX   1
H12W  2    0.953050   -0.023020    0.710510    11.00000   -1.50000
H11W  2    1.001442   -0.030493    0.593870    11.00000   -1.50000
HKLF    4
REM  a55r in P 21/c
REM R1 =  0.0369 for   1476 Fo > 4sig(Fo)  and  0.0615 for all   2170 data
REM    160 parameters refined using      0 restraints
END
WGHT      0.0552      0.0000
REM Highest difference peak  0.471,  deepest hole -0.424,  1-sigma level  0.097
Q1    1   0.8116  0.0002  0.5650  11.00000  0.05    0.47
Q2    1   0.8640  0.1803  0.5169  11.00000  0.05    0.44
Q3    1   0.5140  0.0412  0.9611  11.00000  0.05    0.44
Q4    1   1.2064 -0.0028  0.6481  11.00000  0.05    0.43
Q5    1   0.7950  0.0966  1.0239  11.00000  0.05    0.42
;
