# Supplementary material for: Bis(7-amino-1,2,4-triazolo[1,5-a]pyrimidin-4-ium) bis­(oxalato-κ2 O 1,O 2)cuprate(II) dihydrate
Source: Acta Crystallogr Sect E Struct Rep Online. 2011 Oct 12;67(Pt 11):m1531–2. doi: 10.1107/S1600536811040724 (PMC3246957; doi:10.1107/S1600536811040724)
Supplement: Supplementary file 2 [file e-67-m1531-Isup2.hkl]

#
# h,k,l, Fc-squared, Fo-squared, sigma(Fo-squared) and status flag
#
data_I
_shelx_title ' compound-1 in P 21/c'
_shelx_refln_list_code          4
_shelx_F_calc_maximum      209.51
_exptl_crystal_F_000       558.00
_reflns_d_resolution_high  0.7805
 
loop_
 _symmetry_equiv_pos_as_xyz
 'x, y, z'
 '-x, y+1/2, -z+1/2'
 '-x, -y, -z'
 'x, -y-1/2, z-1/2'
 
_cell_length_a     3.6599
_cell_length_b    24.1977
_cell_length_c    11.1963
_cell_angle_alpha  90.000
_cell_angle_beta   92.344
_cell_angle_gamma  90.000
 
_shelx_F_squared_multiplier     1.000
 
loop_
 _refln_index_h
 _refln_index_k
 _refln_index_l
 _refln_F_squared_calc
 _refln_F_squared_meas
 _refln_F_squared_sigma
 _refln_observed_status
   1   0   0     2200.84     2288.78     32.41 o
   2   0   0     1528.47     1343.99     24.76 o
   3   0   0     1216.87     1379.61     31.96 o
   4   0   0       51.89       28.79     49.52 o
   1   1   0     3658.64     4096.59     43.38 o
   2   1   0      854.44      892.27     15.19 o
   3   1   0        4.84        8.75     13.83 o
   4   1   0        1.47       13.55     29.39 o
   1   2   0     3753.08     4018.35     27.96 o
   2   2   0     1943.82     1726.00     20.73 o
   3   2   0      857.85      919.38     23.56 o
   4   2   0      440.51      413.44     35.98 o
   1   3   0      839.79      914.42     10.33 o
   2   3   0       10.42        5.64     10.39 o
   3   3   0      250.93      264.66     18.35 o
   4   3   0        9.25        5.14     30.33 o
   0   4   0      124.42      145.07      8.33 o
   1   4   0      489.25      507.68      9.89 o
   2   4   0     1268.80     1123.46     15.93 o
   3   4   0     1364.50     1445.29     26.91 o
   4   4   0      145.42      134.76     31.56 o
   1   5   0      691.90      710.72     11.08 o
   2   5   0     1399.83     1375.54     16.39 o
   3   5   0       13.69       13.59     15.92 o
   4   5   0       16.16       29.35     30.58 o
   0   6   0     1771.24     2160.64     24.03 o
   1   6   0     2668.50     2651.76     70.49 o
   2   6   0      300.12      266.67     10.29 o
   3   6   0       77.51       79.86     22.54 o
   4   6   0      136.89      134.66     31.42 o
   1   7   0      243.67      294.55     12.87 o
   2   7   0      336.60      317.66     13.84 o
   3   7   0      158.98      158.45     24.69 o
   4   7   0        2.77       16.05     33.01 o
   0   8   0    10937.80    11633.07     89.03 o
   1   8   0      377.37      539.93     15.78 o
   2   8   0     1660.32     1587.82     28.47 o
   3   8   0       10.57       23.83     20.33 o
   4   8   0       95.65      112.96     33.97 o
   1   9   0      361.82      412.37     11.35 o
   2   9   0        0.80        4.00      7.92 o
   3   9   0       15.55       27.20     20.12 o
   4   9   0       30.51       19.41     34.80 o
   0  10   0     2350.82     2427.01     50.11 o
   1  10   0     2016.23     2009.30     25.09 o
   2  10   0       32.91        8.06      8.16 o
   3  10   0      521.24      570.11     26.64 o
   4  10   0      158.87      173.61     37.00 o
   1  11   0        3.52       10.32      5.73 o
   2  11   0      276.83      287.45     10.21 o
   3  11   0       61.16       58.39     24.82 o
   4  11   0       19.83       17.95     43.11 o
   0  12   0     2016.93     2037.59     24.98 o
   1  12   0      603.85      536.81      9.30 o
   2  12   0     2434.97     2413.85     40.17 o
   3  12   0      346.39      352.79     30.08 o
   4  12   0       17.51       27.39     36.77 o
   1  13   0       29.37       26.23      5.15 o
   2  13   0       27.83       25.57     19.31 o
   3  13   0        4.71       11.04     24.43 o
   4  13   0       58.02       73.84     39.10 o
   0  14   0     1520.02     1459.73     37.54 o
   1  14   0     4025.02     4085.48     41.32 o
   2  14   0     1280.58     1227.45     32.52 o
   3  14   0      359.79      378.78     30.09 o
   4  14   0      217.64      274.90     42.18 o
   1  15   0       34.23       39.30      5.45 o
   2  15   0       39.63       41.82     21.95 o
   3  15   0       43.09       49.30     25.21 o
   4  15   0        4.35       41.39     70.55 o
   0  16   0      771.92      687.87     27.00 o
   1  16   0     1267.53     1256.51     20.57 o
   2  16   0     1660.02     1533.83     32.52 o
   3  16   0      137.13      156.87     27.93 o
   1  17   0      689.71      692.51     17.16 o
   2  17   0        9.31        8.47     20.80 o
   3  17   0        0.01       11.36     28.19 o
   0  18   0      313.85      290.74     25.75 o
   1  18   0     1216.15     1210.58     21.35 o
   2  18   0      180.09      208.95     25.93 o
   3  18   0       48.52       39.28     42.10 o
   1  19   0      174.99      174.73     15.06 o
   2  19   0        3.64       18.04     22.98 o
   3  19   0      161.92      163.02     41.97 o
   0  20   0     4833.39     4751.77    112.57 o
   1  20   0       68.29       66.12     17.33 o
   2  20   0       92.76       94.32     24.31 o
   3  20   0      176.36      155.17     47.62 o
   1  21   0       40.98       46.59     17.71 o
   2  21   0      395.56      385.17     30.87 o
   3  21   0       14.92       27.25     42.49 o
   0  22   0      333.35      299.22     32.34 o
   1  22   0      428.13      455.38     22.21 o
   2  22   0      353.65      358.67     33.50 o
   3  22   0      152.83      205.91     47.65 o
   1  23   0      274.99      236.34     21.12 o
   2  23   0       71.22       64.62     27.85 o
   3  23   0        1.58       26.83     65.57 o
   0  24   0     1162.37     1153.97     53.92 o
   1  24   0        3.33        7.13     19.72 o
   2  24   0      183.25      192.10     32.62 o
   1  25   0       57.02       65.14     21.14 o
   2  25   0       79.08       61.46     32.68 o
   0  26   0     1113.86     1059.40     49.70 o
   1  26   0      485.39      470.20     29.28 o
   2  26   0       68.69       88.57     34.87 o
   1  27   0       27.48       39.77     26.75 o
   2  27   0        0.86       -5.41     33.31 o
   0  28   0      589.74      602.68     47.31 o
   1  28   0      352.01      408.33     29.37 o
   1  29   0       18.46       30.67     28.22 o
   0  30   0      135.95      149.60     44.43 o
   1  30   0      479.41      535.13     67.07 o
  -4   1   1      272.38      275.56     45.64 o
  -3   1   1      945.32      858.43     19.91 o
  -2   1   1      945.07      946.39     15.90 o
  -1   1   1    10185.75    11528.43     47.58 o
   1   1   1     2101.76     1873.82     19.32 o
   2   1   1     2832.83     2779.96     30.72 o
   3   1   1      332.04      306.17     18.88 o
   4   1   1       50.75       53.12     30.10 o
  -4   2   1       46.68       39.08     29.63 o
  -3   2   1        9.01       22.79     14.37 o
  -2   2   1       32.94       32.73     10.90 o
  -1   2   1       66.72       70.74      8.21 o
   1   2   1       32.51       20.37     12.31 o
   2   2   1       10.83       13.02      9.88 o
   3   2   1      100.17       94.26     16.85 o
   4   2   1       84.99       93.23     32.12 o
  -4   3   1       10.45       11.31     30.74 o
  -3   3   1     1113.50     1028.20     23.96 o
  -2   3   1      934.69     1010.14     16.17 o
  -1   3   1      626.27      582.87     10.42 o
   0   3   1    11554.61    13188.64     65.79 o
   1   3   1     4499.64     4216.21     67.77 o
   2   3   1     1211.89     1236.02     16.21 o
   3   3   1     2063.35     1991.25     34.56 o
   4   3   1       78.27      100.03     33.32 o
  -4   4   1       23.15       29.14     31.43 o
  -3   4   1        1.10        2.80     16.19 o
  -2   4   1       29.43       23.20      9.80 o
  -1   4   1     5838.19     6757.45     54.52 o
   0   4   1      352.09      363.85      7.60 o
   1   4   1       29.07       35.36     17.91 o
   2   4   1     1223.36     1242.28     14.97 o
   3   4   1      229.19      257.77     21.89 o
   4   4   1        5.49       10.62     31.52 o
  -4   5   1      435.72      411.45     36.23 o
  -3   5   1      278.78      254.24     18.28 o
  -2   5   1     1084.20     1108.40     15.79 o
  -1   5   1     2305.82     2428.57     43.37 o
   0   5   1      421.91      591.72     11.09 o
   1   5   1     2234.58     1892.00     28.39 o
   2   5   1      178.12      166.94      7.01 o
   3   5   1      486.25      462.63     23.81 o
   4   5   1      399.31      402.27     35.37 o
  -4   6   1       32.93       65.23     33.02 o
  -3   6   1        1.21        6.31     20.52 o
  -2   6   1      229.74      216.03     10.82 o
  -1   6   1      122.86      114.14      8.04 o
   0   6   1      110.41      100.37      7.57 o
   1   6   1       54.49       46.81     15.56 o
   2   6   1     1080.90     1114.59     19.87 o
   3   6   1        4.97        0.26     15.93 o
   4   6   1       27.03       21.52     32.95 o
  -4   7   1      119.58      137.84     34.02 o
  -3   7   1       58.81       39.57     20.93 o
  -2   7   1      330.64      312.94     12.91 o
  -1   7   1      198.00      174.04      8.48 o
   0   7   1      230.83      195.24      7.89 o
   1   7   1     7145.61     7055.32     61.58 o
   2   7   1        5.51       -0.05     12.39 o
   3   7   1      128.04      103.36     19.65 o
   4   7   1      261.97      224.63     35.54 o
  -4   8   1        7.84       29.52     34.44 o
  -3   8   1      519.81      474.31     25.20 o
  -2   8   1       81.69       84.03     10.66 o
  -1   8   1      519.29      568.45     10.39 o
   0   8   1      384.03      376.61      9.05 o
   1   8   1      320.99      392.07     19.23 o
   2   8   1       25.41       19.06     12.08 o
   3   8   1        9.35       13.23     19.04 o
   4   8   1        3.72        6.64     33.85 o
  -4   9   1       14.32       21.85     35.50 o
  -3   9   1       34.18       42.26     21.43 o
  -2   9   1     2448.18     2476.39     43.23 o
  -1   9   1      487.05      444.02      9.20 o
   0   9   1      264.71      139.18      8.14 o
   1   9   1      237.59      140.61     15.14 o
   2   9   1     2200.50     2236.55     29.56 o
   3   9   1      239.37      231.66     23.20 o
   4   9   1        4.98        6.78     34.29 o
  -4  10   1        2.91        0.50     33.52 o
  -3  10   1       21.37        7.70     32.25 o
  -2  10   1      133.35      134.75     17.74 o
  -1  10   1        6.85        8.90      5.01 o
   0  10   1     2961.48     3265.41     62.45 o
   1  10   1      349.28      344.63     15.50 o
   2  10   1       80.63       76.76     14.30 o
   3  10   1       44.94       58.18     21.50 o
   4  10   1        7.23        0.91     33.74 o
  -4  11   1       38.94       62.53     34.88 o
  -3  11   1      348.16      319.94     26.96 o
  -2  11   1      557.86      530.80     22.93 o
  -1  11   1     3201.52     3339.39     55.48 o
   0  11   1     1008.24      867.54     12.13 o
   1  11   1     2787.84     2584.95     22.83 o
   2  11   1     1181.63     1226.46     27.03 o
   3  11   1      345.80      374.53     26.54 o
   4  11   1       62.71       86.94     35.81 o
  -4  12   1        4.06       19.02     34.30 o
  -3  12   1      117.16      120.29     25.42 o
  -2  12   1      155.38      161.23     19.28 o
  -1  12   1       29.29       36.51      6.61 o
   0  12   1      298.58      317.09      9.49 o
   1  12   1        0.00        0.97      9.00 o
   2  12   1        6.03        8.21     13.46 o
   3  12   1       58.08       43.34     26.72 o
   4  12   1       39.89       67.30     45.16 o
  -4  13   1      167.85      194.81     38.81 o
  -3  13   1      730.78      707.65     33.05 o
  -2  13   1      319.70      317.41     21.55 o
  -1  13   1     2177.91     2276.09     32.37 o
   0  13   1     1796.71     1674.56     31.94 o
   1  13   1     7698.39     7773.47     57.33 o
   2  13   1      157.11      161.53     22.86 o
   3  13   1       82.03       86.56     26.72 o
   4  13   1      657.80      636.72     55.58 o
  -4  14   1       36.01       39.27     37.66 o
  -3  14   1       77.81       95.18     26.21 o
  -2  14   1       40.59       40.23     19.85 o
  -1  14   1      553.16      585.66      9.99 o
   0  14   1      292.20      323.41     12.74 o
   1  14   1     1037.05     1050.65     16.89 o
   2  14   1       29.93       49.98     24.51 o
   3  14   1       95.75      102.32     28.07 o
   4  14   1       15.22       31.42     45.51 o
  -4  15   1      400.89      406.09     43.72 o
  -3  15   1      320.87      295.66     29.71 o
  -2  15   1     3527.07     3512.23     57.12 o
  -1  15   1     1155.41     1096.71     15.38 o
   0  15   1       74.55       38.06      8.14 o
   1  15   1     1295.79     1183.90     16.12 o
   2  15   1      510.43      550.44     34.19 o
   3  15   1      620.63      621.54     36.61 o
  -4  16   1        1.86       -2.45     70.01 o
  -3  16   1        4.58        4.52     36.70 o
  -2  16   1      196.20      205.50     20.17 o
  -1  16   1      287.97      306.62     11.52 o
   0  16   1        0.95       13.96     10.97 o
   1  16   1       46.19       72.49     12.94 o
   2  16   1      142.64      162.65     28.33 o
   3  16   1      201.63      190.08     32.53 o
  -3  17   1        5.74       29.33     38.80 o
  -2  17   1     2022.84     2034.37     36.14 o
  -1  17   1      160.58      159.27     11.82 o
   0  17   1     1732.47     1658.77     22.59 o
   1  17   1     2415.15     2285.21     21.96 o
   2  17   1      695.60      716.82     37.29 o
   3  17   1      535.21      541.48     36.68 o
  -3  18   1       16.71       10.34     40.84 o
  -2  18   1       26.08       43.12     18.90 o
  -1  18   1      108.56      121.83     12.47 o
   0  18   1      307.41      328.72     14.97 o
   1  18   1     1115.03     1127.60     31.64 o
   2  18   1        0.78        8.59     22.26 o
   3  18   1       20.47       15.14     27.95 o
  -3  19   1        3.74       36.04     39.42 o
  -2  19   1       65.20       78.28     20.71 o
  -1  19   1     1873.09     1845.24     51.38 o
   0  19   1       51.00       72.30     13.04 o
   1  19   1     2237.54     2181.71     33.81 o
   2  19   1      276.57      271.05     27.80 o
   3  19   1        1.99      -16.62     31.86 o
  -3  20   1        0.34       40.01     43.84 o
  -2  20   1      455.06      424.65     30.32 o
  -1  20   1       85.16       94.71     16.19 o
   0  20   1       96.44      110.07     12.87 o
   1  20   1      272.26      290.11     16.62 o
   2  20   1      475.20      448.89     30.87 o
   3  20   1       51.34       56.99     42.52 o
  -3  21   1      540.64      507.75     49.90 o
  -2  21   1       12.49       17.79     23.73 o
  -1  21   1      515.24      515.09     21.75 o
   0  21   1      375.90      393.65     19.68 o
   1  21   1       11.97       28.21     17.07 o
   2  21   1      179.05      212.20     28.35 o
   3  21   1       57.92       82.95     45.46 o
  -3  22   1        4.43       28.59     44.78 o
  -2  22   1       10.71       20.15     23.20 o
  -1  22   1       84.10       83.54     18.59 o
   0  22   1      246.51      255.09     19.55 o
   1  22   1      434.56      410.00     22.39 o
   2  22   1        2.59        1.52     27.10 o
   3  22   1       24.88       22.19     42.56 o
  -3  23   1      182.25      213.06     62.93 o
  -2  23   1      259.99      278.92     27.39 o
  -1  23   1       13.18       23.38     21.06 o
   0  23   1      663.09      657.29     23.33 o
   1  23   1       73.68       75.95     18.71 o
   2  23   1      190.23      210.82     27.60 o
   3  23   1      516.19      599.11     76.90 o
  -2  24   1       38.79       54.13     26.13 o
  -1  24   1        4.64        3.13     21.43 o
   0  24   1       78.31       83.69     18.36 o
   1  24   1       10.93       24.46     20.63 o
   2  24   1       38.12       55.00     31.76 o
  -2  25   1      361.14      421.67     32.51 o
  -1  25   1      288.59      303.41     26.33 o
   0  25   1      439.06      434.60     26.31 o
   1  25   1      167.61      199.41     22.70 o
   2  25   1      361.16      376.90     35.26 o
  -2  26   1       56.00       39.27     29.27 o
  -1  26   1        0.15       -4.78     24.28 o
   0  26   1      136.54      153.95     24.34 o
   1  26   1       71.91       94.81     22.31 o
   2  26   1       28.51       14.84     31.45 o
  -2  27   1       71.13      113.16     35.42 o
  -1  27   1      471.87      526.74     30.84 o
   0  27   1      534.21      483.60     35.72 o
   1  27   1      687.64      754.67     29.93 o
   2  27   1       70.29       89.45     33.84 o
  -1  28   1       21.07       35.25     26.40 o
   0  28   1       24.13       41.68     29.31 o
   1  28   1        0.94       12.39     26.50 o
  -1  29   1      478.78      538.71     33.40 o
   0  29   1      307.36      347.56     30.72 o
   1  29   1       78.43       85.48     27.82 o
  -1  30   1        4.15       34.93     41.79 o
   0  30   1        5.45       25.12     28.20 o
   1  30   1        1.04       42.85     56.06 o
  -4   0   2      380.33      365.80     64.76 o
  -3   0   2      104.84      103.75     21.48 o
  -2   0   2       81.59      124.04     16.48 o
  -1   0   2     1124.24     1046.08     19.85 o
   0   0   2    19361.79    24096.54     97.73 o
   1   0   2    11069.11    12351.57     77.11 o
   2   0   2     2388.13     2345.38     41.96 o
   3   0   2      711.49      709.47     37.21 o
   4   0   2        3.34       -7.36     36.09 o
  -4   1   2        1.08        8.13     37.65 o
  -3   1   2       33.24       27.21     14.60 o
  -2   1   2     2453.00     2592.35     23.59 o
  -1   1   2    43892.78    56377.68    214.63 o
   0   1   2     1142.95     1218.15     11.31 o
   1   1   2      110.50      132.14     13.95 o
   2   1   2      171.30      196.74     14.33 o
   3   1   2      542.12      514.63     24.12 o
   4   1   2       69.42       53.95     26.17 o
  -4   2   2      303.48      290.05     42.55 o
  -3   2   2     1034.85     1024.27     21.43 o
  -2   2   2      549.82      507.25     14.14 o
  -1   2   2    16047.65    18314.91     95.45 o
   0   2   2     1125.01     1305.63     15.34 o
   1   2   2      172.02      113.51     13.62 o
   2   2   2     1630.00     1632.70     23.71 o
   3   2   2      372.48      335.34     23.40 o
   4   2   2       93.41      107.05     31.68 o
  -4   3   2        0.38        0.64     30.43 o
  -3   3   2        9.09       11.15     14.71 o
  -2   3   2      115.62      130.18     11.52 o
  -1   3   2     3502.31     3956.11     38.35 o
   0   3   2        0.23        0.94      5.38 o
   1   3   2      650.91      697.38     17.50 o
   2   3   2        1.21        3.55      8.72 o
   3   3   2       37.82       30.65     19.60 o
   4   3   2      178.98      162.38     33.28 o
  -4   4   2       22.77       26.53     32.18 o
  -3   4   2      956.53      986.14     21.04 o
  -2   4   2     2500.25     2538.10     33.62 o
  -1   4   2     3732.97     3818.19     39.16 o
   0   4   2      524.60      525.22      8.71 o
   1   4   2      608.69      719.79     20.49 o
   2   4   2     4149.97     4213.68     27.79 o
   3   4   2      333.22      326.86     21.57 o
   4   4   2      456.25      478.92     38.25 o
  -4   5   2      107.26       78.95     31.85 o
  -3   5   2        3.77       12.11     20.00 o
  -2   5   2      124.00      121.69      8.29 o
  -1   5   2      597.27      654.83      7.38 o
   0   5   2     1012.44     1118.08     20.63 o
   1   5   2      187.63      231.76     17.48 o
   2   5   2     1680.70     1723.14     24.46 o
   3   5   2        3.41        5.02     15.89 o
   4   5   2       56.88       53.91     31.84 o
  -4   6   2       45.63       59.08     34.47 o
  -3   6   2      216.72      232.25     23.10 o
  -2   6   2        6.77        5.99      8.07 o
  -1   6   2      914.74      824.75      8.38 o
   0   6   2     1684.40     1800.61     21.58 o
   1   6   2     1986.08     1940.33     39.84 o
   2   6   2     2226.60     2279.73     26.85 o
   3   6   2      701.42      703.78     23.18 o
   4   6   2       66.52       81.63     33.89 o
  -4   7   2        4.75       -4.23     32.87 o
  -3   7   2      143.66      122.57     22.39 o
  -2   7   2      481.64      445.13     12.18 o
  -1   7   2     1659.31     1661.50     14.42 o
   0   7   2     2082.37     2092.13     20.60 o
   1   7   2       16.44        6.83      7.69 o
   2   7   2      206.34      182.96     14.70 o
   3   7   2        5.19       13.70     16.96 o
   4   7   2      176.47      180.49     34.16 o
  -4   8   2      203.02      260.25     37.89 o
  -3   8   2        9.82       24.16     21.48 o
  -2   8   2      541.08      513.18     11.11 o
  -1   8   2      681.22      604.58      9.41 o
   0   8   2     2571.92     2606.59     20.65 o
   1   8   2     2622.21     2471.54     24.82 o
   2   8   2       52.46       55.69     13.21 o
   3   8   2      489.41      458.80     25.84 o
   4   8   2      149.50      165.50     35.05 o
  -4   9   2       79.04       98.68     36.44 o
  -3   9   2       64.83       78.68     25.58 o
  -2   9   2      325.16      329.26     18.23 o
  -1   9   2      182.82      196.37      7.17 o
   0   9   2     1396.49     1670.65     17.35 o
   1   9   2      267.56      344.32     12.44 o
   2   9   2      345.44      376.91     15.78 o
   3   9   2       92.34       73.93     20.46 o
   4   9   2      136.10      130.85     37.78 o
  -4  10   2       70.57      101.39     35.80 o
  -3  10   2      267.18      267.94     29.75 o
  -2  10   2      560.38      498.95     20.00 o
  -1  10   2     2405.97     2253.01     22.13 o
   0  10   2      243.46      206.53     11.07 o
   1  10   2     3933.41     3968.61     62.78 o
   2  10   2      291.48      259.72     18.74 o
   3  10   2      181.68      168.04     24.12 o
   4  10   2      337.44      378.75     41.54 o
  -4  11   2        5.39       15.12     34.58 o
  -3  11   2      413.59      378.00     30.42 o
  -2  11   2        3.77       11.72     16.50 o
  -1  11   2        0.50        0.88     11.12 o
   0  11   2        0.72        0.35      7.59 o
   1  11   2     1783.31     1937.22     33.22 o
   2  11   2       39.40       34.64     22.53 o
   3  11   2       35.29       46.37     21.90 o
   4  11   2      342.47      304.64     38.66 o
  -4  12   2       38.92       39.61     36.04 o
  -3  12   2      559.40      569.82     35.15 o
  -2  12   2     1495.19     1508.46     31.95 o
  -1  12   2     1694.25     1549.08     20.78 o
   0  12   2     2310.19     2392.02     32.93 o
   1  12   2      453.67      386.53     14.61 o
   2  12   2     1630.97     1600.68     43.51 o
   3  12   2       81.82      115.60     25.81 o
   4  12   2      105.70      147.34     46.94 o
  -4  13   2        0.11        0.14     38.11 o
  -3  13   2        5.84       20.22     28.70 o
  -2  13   2      143.28      140.59     19.54 o
  -1  13   2        0.01        3.27      5.27 o
   0  13   2      839.06      966.20     15.20 o
   1  13   2      190.00      180.53     12.24 o
   2  13   2        1.23        7.92     24.14 o
   3  13   2      338.29      310.64     31.03 o
   4  13   2      365.08      337.22     39.08 o
  -4  14   2       56.89       30.07     36.32 o
  -3  14   2      591.78      606.54     35.38 o
  -2  14   2      648.61      634.94     22.75 o
  -1  14   2      838.09      739.90     11.68 o
   0  14   2     1340.42     1331.42     21.89 o
   1  14   2     1973.94     1969.02     24.14 o
   2  14   2     1081.05     1083.35     42.25 o
   3  14   2      808.83      812.43     37.50 o
   4  14   2       81.71       89.51     58.82 o
  -4  15   2        3.54      -14.26     45.22 o
  -3  15   2        7.28       16.08     34.78 o
  -2  15   2        3.59        9.86     15.88 o
  -1  15   2        5.79        7.96      7.82 o
   0  15   2      813.44      820.18     12.78 o
   1  15   2       11.18       15.64     10.93 o
   2  15   2       95.58       84.28     28.02 o
   3  15   2       12.11       21.56     26.20 o
   4  15   2        7.67       -0.13     56.69 o
  -3  16   2       85.81      116.63     37.93 o
  -2  16   2     2043.73     2011.84     33.89 o
  -1  16   2      811.38      755.44     13.86 o
   0  16   2      497.72      477.86     14.32 o
   1  16   2     1547.65     1529.93     22.56 o
   2  16   2      177.32      181.37     17.67 o
   3  16   2      324.11      324.83     33.63 o
  -3  17   2       49.78       40.90     36.96 o
  -2  17   2        1.75       20.01     21.91 o
  -1  17   2       58.88       64.58      9.82 o
   0  17   2      220.00      247.68     13.26 o
   1  17   2      424.07      435.46     15.94 o
   2  17   2       76.52       71.06     29.88 o
   3  17   2      142.25      142.97     33.19 o
  -3  18   2      199.81      233.18     41.68 o
  -2  18   2      251.87      256.57     21.06 o
  -1  18   2      996.09      948.15     20.30 o
   0  18   2     1390.60     1402.46     21.21 o
   1  18   2     1189.00     1139.13     25.87 o
   2  18   2       22.93       39.56     30.30 o
   3  18   2      102.27      133.22     31.92 o
  -3  19   2       32.45       57.20     41.09 o
  -2  19   2      163.25      150.78     26.22 o
  -1  19   2      871.00      901.67     20.38 o
   0  19   2      679.10      678.66     17.73 o
   1  19   2       54.75       64.42     15.58 o
   2  19   2       97.55      108.99     30.95 o
   3  19   2      712.44      694.91     42.53 o
  -3  20   2        1.59       -1.22     40.71 o
  -2  20   2       69.69       98.22     21.41 o
  -1  20   2       83.93      107.45     14.59 o
   0  20   2      860.86      899.63     19.48 o
   1  20   2     1317.99     1263.46     24.96 o
   2  20   2      674.46      678.07     35.12 o
   3  20   2      147.45      183.99     34.83 o
  -3  21   2        3.78       30.46     40.83 o
  -2  21   2      212.68      188.29     24.56 o
  -1  21   2     1132.19     1038.32     25.87 o
   0  21   2      256.92      236.72     15.65 o
   1  21   2      237.41      231.11     17.62 o
   2  21   2        0.16       24.25     25.82 o
   3  21   2       44.03       51.48     34.40 o
  -3  22   2      149.63      202.25     46.15 o
  -2  22   2      248.45      233.59     26.27 o
  -1  22   2     1140.19     1088.43     31.08 o
   0  22   2        4.94       12.84     16.19 o
   1  22   2       14.06       17.75     17.96 o
   2  22   2      615.77      628.09     36.73 o
   3  22   2      239.02      286.13     51.79 o
  -3  23   2        1.28       -6.81     40.05 o
  -2  23   2       87.51       67.72     25.42 o
  -1  23   2      891.32      837.78     30.09 o
   0  23   2      130.56      129.73     18.40 o
   1  23   2       10.53        8.20     19.47 o
   2  23   2        9.45       15.94     25.55 o
  -2  24   2      117.29      118.36     31.23 o
  -1  24   2      276.62      307.12     24.86 o
   0  24   2      701.80      727.10     37.54 o
   1  24   2        3.42       16.13     19.96 o
   2  24   2      354.33      341.72     29.06 o
  -2  25   2      122.28      102.45     33.95 o
  -1  25   2       98.23       94.27     23.38 o
   0  25   2      168.93      177.61     24.15 o
   1  25   2       15.87       26.51     21.63 o
   2  25   2       31.71       54.62     26.88 o
  -2  26   2       12.91       31.27     35.54 o
  -1  26   2      378.33      379.47     28.70 o
   0  26   2      677.96      700.97     35.15 o
   1  26   2      443.46      428.17     26.44 o
   2  26   2      240.03      256.83     38.39 o
  -2  27   2       16.87       27.74     33.68 o
  -1  27   2        0.02        7.67     21.66 o
   0  27   2        0.19       52.32     26.71 o
   1  27   2       24.83       38.72     22.63 o
   2  27   2       38.56       24.61     59.87 o
  -1  28   2      356.56      379.01     27.35 o
   0  28   2      434.79      450.11     36.52 o
   1  28   2      239.98      264.09     26.24 o
  -1  29   2        9.10        7.53     24.06 o
   0  29   2        0.43        1.55     31.41 o
   1  29   2        1.15        7.90     26.86 o
   0  30   2       56.27       24.92     38.39 o
  -4   1   3      163.36      161.90     40.70 o
  -3   1   3      292.49      319.52     17.46 o
  -2   1   3     1331.80     1251.20     16.73 o
  -1   1   3     3231.03     3494.29     16.58 o
   0   1   3     5920.99     5843.75     66.56 o
   1   1   3     2021.96     2062.88     49.11 o
   2   1   3     1763.35     1582.38     22.06 o
   3   1   3      112.63      143.20     21.72 o
   4   1   3        3.67       -4.68     26.73 o
  -4   2   3        2.82       31.40     38.45 o
  -3   2   3        8.50       20.72     15.03 o
  -2   2   3     2022.49     2209.91     20.44 o
  -1   2   3       71.21       79.59      7.68 o
   0   2   3      624.96      648.72     13.29 o
   1   2   3     2824.34     3045.40     48.51 o
   2   2   3      897.11      928.09     20.31 o
   3   2   3       70.64       74.33     19.47 o
   4   2   3      146.68      141.83     35.09 o
  -4   3   3      211.26      188.94     44.16 o
  -3   3   3      507.69      546.03     18.87 o
  -2   3   3      112.96       93.89     10.38 o
  -1   3   3     1427.66     1403.33     14.23 o
   0   3   3     2623.02     2532.84     15.81 o
   1   3   3      128.62      193.15     11.11 o
   2   3   3     3031.94     2890.02     37.07 o
   3   3   3      829.07      905.05     25.56 o
   4   3   3      437.80      464.13     40.43 o
  -4   4   3       33.73       44.99     33.06 o
  -3   4   3       15.61       25.99     17.79 o
  -2   4   3        0.21        2.88     10.26 o
  -1   4   3     2536.65     2831.95     30.60 o
   0   4   3       21.08       15.18      8.61 o
   1   4   3     2972.20     3374.78     73.84 o
   2   4   3      867.09      906.98     13.53 o
   3   4   3        0.57       11.39     17.49 o
   4   4   3       17.00       71.86     32.71 o
  -4   5   3       97.43      103.47     33.56 o
  -3   5   3      284.98      323.63     20.38 o
  -2   5   3     1794.20     1806.44     19.69 o
  -1   5   3      737.97      709.62      9.52 o
   0   5   3     4405.02     4671.21     38.42 o
   1   5   3     1130.99     1135.51     22.10 o
   2   5   3      804.43      690.56     19.04 o
   3   5   3      137.74      158.15     18.66 o
   4   5   3      636.66      667.69     42.12 o
  -4   6   3        0.08        5.52     32.24 o
  -3   6   3        0.05        2.63     20.53 o
  -2   6   3      448.81      450.73     11.53 o
  -1   6   3       32.36       31.60      6.01 o
   0   6   3      839.67      932.05     11.98 o
   1   6   3      529.66      538.70     12.87 o
   2   6   3      136.52      134.05     14.54 o
   3   6   3        3.96        7.83     17.73 o
   4   6   3      187.40      188.73     34.62 o
  -4   7   3      196.02      246.77     30.74 o
  -3   7   3      132.02      154.16     23.70 o
  -2   7   3      714.20      678.61     11.37 o
  -1   7   3      388.29      355.07      7.79 o
   0   7   3     3106.67     2962.61     19.50 o
   1   7   3     5390.45     5411.48     46.68 o
   2   7   3      784.92      703.39     21.76 o
   3   7   3      879.45      948.98     26.21 o
   4   7   3       76.31      101.66     35.54 o
  -4   8   3       17.80       14.91     32.83 o
  -3   8   3      136.74      106.51     26.50 o
  -2   8   3       30.30       20.90      5.28 o
  -1   8   3      375.62      390.59      5.56 o
   0   8   3     1335.96     1436.67     15.24 o
   1   8   3      444.92      474.29     15.13 o
   2   8   3      192.76      195.53     17.12 o
   3   8   3       57.61       62.13     18.89 o
   4   8   3      205.88      183.84     35.02 o
  -4   9   3        3.05        3.05     36.09 o
  -3   9   3      225.72      228.56     27.54 o
  -2   9   3     1041.95      934.53     27.91 o
  -1   9   3     1665.22     1713.83     24.10 o
   0   9   3     2266.97     2088.89     18.05 o
   1   9   3     1033.19      914.47     17.08 o
   2   9   3      741.48      708.83     22.98 o
   3   9   3      815.48      841.23     30.79 o
   4   9   3       63.37       85.92     34.80 o
  -4  10   3       79.58       84.37     36.47 o
  -3  10   3       29.93       15.21     28.14 o
  -2  10   3       76.62       69.04     19.14 o
  -1  10   3      147.84      136.24      6.82 o
   0  10   3     2545.22     2694.60     20.48 o
   1  10   3       26.49       28.34      9.85 o
   2  10   3       60.73       64.19     18.61 o
   3  10   3      228.07      222.96     25.03 o
   4  10   3       12.09       24.75     36.36 o
  -4  11   3       43.30       62.34     36.17 o
  -3  11   3      362.25      400.05     31.52 o
  -2  11   3      567.48      540.44     17.94 o
  -1  11   3       43.51       34.96      8.55 o
   0  11   3     4912.15     4694.79     33.84 o
   1  11   3      808.49      744.78     15.28 o
   2  11   3      453.06      374.77     31.81 o
   3  11   3      542.74      617.71     29.58 o
   4  11   3      161.82      160.07     31.19 o
  -4  12   3       65.33       42.70     38.47 o
  -3  12   3       19.79       36.32     28.47 o
  -2  12   3       14.34       26.50     14.22 o
  -1  12   3       28.61       20.15      8.50 o
   0  12   3     2742.13     2868.08     37.21 o
   1  12   3      231.72      216.87     12.18 o
   2  12   3        7.28        8.70     24.50 o
   3  12   3      276.07      266.83     25.71 o
   4  12   3       72.33       60.73     30.84 o
  -4  13   3      286.49      264.56     41.05 o
  -3  13   3      393.30      420.61     35.07 o
  -2  13   3      688.41      645.95     19.92 o
  -1  13   3       15.57       17.43      5.60 o
   0  13   3     4530.66     4425.20     48.40 o
   1  13   3      987.72      903.12     17.37 o
   2  13   3      807.44      795.96     39.53 o
   3  13   3       61.83       70.19     27.82 o
   4  13   3      215.18      189.43     61.37 o
  -4  14   3       44.50       34.41     39.10 o
  -3  14   3      493.65      489.87     36.24 o
  -2  14   3        9.35        8.01     17.94 o
  -1  14   3       15.74       18.04      6.48 o
   0  14   3      521.17      594.12     14.88 o
   1  14   3       17.33        6.11     10.78 o
   2  14   3      354.29      347.37     33.28 o
   3  14   3      111.97      102.65     29.11 o
   4  14   3       71.71       75.68     60.26 o
  -4  15   3       18.68        9.85     46.79 o
  -3  15   3      527.55      530.77     35.84 o
  -2  15   3     1668.61     1676.54     34.35 o
  -1  15   3     1312.28     1263.24     21.32 o
   0  15   3     1055.01      926.84     17.68 o
   1  15   3      906.87      874.37     18.07 o
   2  15   3        3.79        8.55     17.81 o
   3  15   3      235.87      250.71     31.23 o
  -3  16   3       11.31       16.48     30.60 o
  -2  16   3      111.37      147.51     20.15 o
  -1  16   3       92.40       97.18      8.71 o
   0  16   3        9.72       11.29     11.28 o
   1  16   3        3.81       11.51     11.55 o
   2  16   3        0.93        4.37     17.13 o
   3  16   3       61.70       72.29     32.76 o
  -3  17   3      104.01       91.94     33.59 o
  -2  17   3      276.19      286.43     22.87 o
  -1  17   3      501.81      499.58     17.14 o
   0  17   3      339.91      314.79     14.13 o
   1  17   3     1035.03     1040.23     22.11 o
   2  17   3      270.74      250.23     32.70 o
   3  17   3     1071.23     1126.96     46.14 o
  -3  18   3      350.19      353.83     35.54 o
  -2  18   3      446.81      437.59     22.46 o
  -1  18   3      317.83      309.51     20.20 o
   0  18   3       50.17       62.13     12.57 o
   1  18   3        4.66       11.71     11.97 o
   2  18   3      874.98      788.77     42.65 o
   3  18   3       29.27       24.54     32.00 o
  -3  19   3        4.88        9.14     34.36 o
  -2  19   3      589.80      572.45     27.02 o
  -1  19   3       41.02       50.39     18.56 o
   0  19   3     1265.73     1246.74     23.53 o
   1  19   3     1645.05     1604.54     25.24 o
   2  19   3      361.59      378.74     38.28 o
   3  19   3      142.28      173.92     36.22 o
  -3  20   3       16.70       35.89     37.43 o
  -2  20   3       37.84       52.33     21.71 o
  -1  20   3       33.26       27.14     18.35 o
   0  20   3      701.03      691.27     18.69 o
   1  20   3       15.94       22.40     18.07 o
   2  20   3        1.72       -0.82     34.23 o
   3  20   3       14.36       25.30     33.35 o
  -3  21   3      323.51      388.95     42.74 o
  -2  21   3      257.92      255.00     24.81 o
  -1  21   3      106.01      118.68     18.18 o
   0  21   3     2442.65     2372.91     49.24 o
   1  21   3       55.79       74.17     17.90 o
   2  21   3      484.88      504.77     42.48 o
   3  21   3       54.72       60.99     36.48 o
  -3  22   3       39.10       42.89     42.55 o
  -2  22   3       40.33       33.80     29.66 o
  -1  22   3       35.54       38.65     17.81 o
   0  22   3        2.11       26.00     17.62 o
   1  22   3       30.01       35.08     18.26 o
   2  22   3      313.66      318.16     40.34 o
   3  22   3       36.73       55.21     59.59 o
  -3  23   3      142.36      119.37     61.58 o
  -2  23   3       34.40       44.59     30.18 o
  -1  23   3     1065.97     1038.05     25.77 o
   0  23   3       29.23       37.95     20.39 o
   1  23   3      127.13      144.04     20.98 o
   2  23   3      518.91      580.15     71.91 o
  -2  24   3      149.43      138.82     31.94 o
  -1  24   3        8.00       33.94     18.07 o
   0  24   3       96.81      105.02     23.02 o
   1  24   3       58.16       55.36     19.83 o
   2  24   3        7.60        4.71     26.51 o
  -2  25   3      151.35      178.69     36.09 o
  -1  25   3      604.24      606.19     26.86 o
   0  25   3       51.88       55.64     22.21 o
   1  25   3      542.43      558.40     26.94 o
   2  25   3      272.72      272.53     31.06 o
  -2  26   3       32.09       26.94     32.32 o
  -1  26   3       36.78       40.93     21.56 o
   0  26   3      230.29      238.71     26.25 o
   1  26   3       21.84       30.61     21.95 o
   2  26   3        0.45       20.39     29.77 o
  -2  27   3      146.11      158.41     36.86 o
  -1  27   3      232.49      246.16     25.27 o
   0  27   3      314.43      320.29     28.33 o
   1  27   3      254.60      270.60     26.50 o
   2  27   3      308.49      323.91     52.67 o
  -1  28   3       17.93       33.69     24.21 o
   0  28   3       43.03       51.18     29.30 o
   1  28   3       11.74       21.27     27.45 o
  -1  29   3      228.50      258.40     31.30 o
   0  29   3      447.06      431.35     36.22 o
   1  29   3       21.73       48.00     31.86 o
   0  30   3       33.71       65.67     57.36 o
  -4   0   4      301.70      321.02     68.12 o
  -3   0   4     2697.84     2638.40     44.72 o
  -2   0   4     4786.17     5009.20     49.37 o
  -1   0   4     4484.10     4872.59     68.27 o
   0   0   4      270.52      347.86     16.85 o
   1   0   4     1344.86     1128.17     27.08 o
   2   0   4     4373.23     4532.98     88.41 o
   3   0   4       66.20       72.53     28.73 o
   4   0   4      471.67      540.10     47.61 o
  -4   1   4       30.60       13.65     38.99 o
  -3   1   4        1.63       14.66     15.93 o
  -2   1   4     1575.04     1633.92     15.44 o
  -1   1   4      697.33      805.63     14.53 o
   0   1   4     3388.70     3828.59     33.05 o
   1   1   4       21.76       12.76     13.73 o
   2   1   4      230.51      254.09     14.65 o
   3   1   4       36.62       35.24     21.11 o
   4   1   4       81.74       89.69     28.54 o
  -4   2   4      129.46      156.47     42.38 o
  -3   2   4       26.37       23.52     15.25 o
  -2   2   4     2816.71     2900.06     19.56 o
  -1   2   4     3912.65     4076.11     24.12 o
   0   2   4       20.51       17.09      8.97 o
   1   2   4     6018.77     6251.65    138.60 o
   2   2   4      231.42      236.52     14.00 o
   3   2   4       73.70       65.88     18.61 o
   4   2   4       38.28       64.49     27.81 o
  -4   3   4        1.86        8.73     43.04 o
  -3   3   4      199.27      174.70     18.71 o
  -2   3   4     1374.93     1405.52     15.31 o
  -1   3   4       29.37       37.06      8.05 o
   0   3   4     1706.85     1955.29     40.20 o
   1   3   4       63.83       51.37     12.32 o
   2   3   4       50.16       56.87     13.83 o
   3   3   4       25.79       15.80     18.34 o
   4   3   4      196.60      169.30     35.57 o
  -4   4   4       68.09       76.81     40.88 o
  -3   4   4       44.59       42.67     17.73 o
  -2   4   4     4042.59     4191.64     43.59 o
  -1   4   4     2769.24     2907.90     18.98 o
   0   4   4     1133.54     1036.62     22.22 o
   1   4   4      472.81      366.86     13.93 o
   2   4   4     1261.75     1314.70     30.02 o
   3   4   4      819.01      781.79     25.75 o
   4   4   4      280.59      328.13     38.74 o
  -4   5   4        8.52        0.19     32.03 o
  -3   5   4      239.36      199.48     20.06 o
  -2   5   4      689.34      668.43     14.90 o
  -1   5   4       32.74       35.37      5.47 o
   0   5   4      975.82     1064.67     15.96 o
   1   5   4      897.81      913.19     16.51 o
   2   5   4       59.93       54.87     15.06 o
   3   5   4      185.28      174.89     20.00 o
   4   5   4       24.55       35.26     34.23 o
  -4   6   4      106.66       93.25     28.50 o
  -3   6   4      360.11      352.18     23.56 o
  -2   6   4     1206.84     1271.73     25.81 o
  -1   6   4      192.95      191.68      8.49 o
   0   6   4      455.69      393.40     10.68 o
   1   6   4     4410.16     4351.75     64.09 o
   2   6   4      963.99      964.94     24.71 o
   3   6   4     1901.46     1846.24     34.91 o
   4   6   4      106.06      134.35     36.18 o
  -4   7   4       25.61       31.01     33.86 o
  -3   7   4       26.08       38.51     24.98 o
  -2   7   4        8.50        4.46      7.82 o
  -1   7   4      389.89      412.45      8.99 o
   0   7   4      417.58      427.24     12.05 o
   1   7   4     2251.44     2514.25     46.12 o
   2   7   4        1.09        3.71     16.37 o
   3   7   4        0.94        0.24     19.65 o
   4   7   4        0.01        6.65     34.43 o
  -4   8   4        9.13       13.11     35.07 o
  -3   8   4      585.71      547.02     32.84 o
  -2   8   4       25.62       27.12      9.27 o
  -1   8   4     3723.17     3907.75     30.33 o
   0   8   4      963.17      954.20     13.40 o
   1   8   4     6041.76     5929.67     70.53 o
   2   8   4     1227.81     1237.35     31.08 o
   3   8   4       31.20       39.62     19.21 o
   4   8   4      584.83      586.79     43.98 o
  -4   9   4      117.89       85.32     35.27 o
  -3   9   4        0.10        1.70     26.08 o
  -2   9   4      377.70      367.55     21.79 o
  -1   9   4       76.41       82.16      6.32 o
   0   9   4      526.50      604.61     10.71 o
   1   9   4       63.65       50.89     11.89 o
   2   9   4       20.24       25.64     18.96 o
   3   9   4      385.49      410.72     23.34 o
   4   9   4      129.28      152.32     32.65 o
  -4  10   4      288.70      303.68     38.43 o
  -3  10   4      140.11      137.36     29.93 o
  -2  10   4      453.30      450.68     21.62 o
  -1  10   4      781.06      770.42      9.39 o
   0  10   4     4637.58     4838.59     44.63 o
   1  10   4     1499.56     1331.74     23.43 o
   2  10   4       95.91       92.95     19.35 o
   3  10   4     1456.39     1406.28     36.16 o
   4  10   4       32.33       50.11     31.23 o
  -4  11   4        6.33        3.80     36.79 o
  -3  11   4      168.71      160.26     30.62 o
  -2  11   4        0.20        7.90     18.41 o
  -1  11   4      746.76      776.39      9.36 o
   0  11   4      138.66      156.15     10.42 o
   1  11   4      884.45      897.22     17.38 o
   2  11   4      203.85      202.37     30.00 o
   3  11   4      165.47      128.31     26.25 o
   4  11   4       35.84       32.31     31.10 o
  -4  12   4        4.82       25.50     39.53 o
  -3  12   4      335.08      327.68     31.93 o
  -2  12   4      411.66      394.93     22.76 o
  -1  12   4     1638.14     1667.25     20.18 o
   0  12   4      919.53      842.88     14.76 o
   1  12   4      482.14      411.82     14.49 o
   2  12   4     2182.62     2159.12     52.23 o
   3  12   4       26.81       26.40     23.66 o
   4  12   4      164.48      206.81     47.58 o
  -4  13   4       23.94       20.18     40.56 o
  -3  13   4        0.91       -5.60     28.50 o
  -2  13   4       14.43        0.60     18.38 o
  -1  13   4       94.34      106.33      6.74 o
   0  13   4      477.47      524.68     14.96 o
   1  13   4        0.07        2.00     11.72 o
   2  13   4      356.68      288.31     30.14 o
   3  13   4       47.05       59.93     30.18 o
  -4  14   4       71.27       85.56     40.79 o
  -3  14   4      429.84      403.58     35.59 o
  -2  14   4      697.44      729.27     23.64 o
  -1  14   4       15.77       15.50      7.67 o
   0  14   4      252.28      233.07     11.86 o
   1  14   4      446.93      408.47     15.37 o
   2  14   4       11.29        5.20     27.80 o
   3  14   4     1337.96     1307.34     45.72 o
  -3  15   4       87.94       86.79     31.76 o
  -2  15   4       17.59       24.08     16.97 o
  -1  15   4        1.16        3.18      7.97 o
   0  15   4       16.00       18.30     10.85 o
   1  15   4      332.87      334.95     15.35 o
   2  15   4       95.41      116.85     20.50 o
   3  15   4        4.31       17.70     31.52 o
  -3  16   4      123.13      158.92     35.67 o
  -2  16   4      579.15      571.00     20.91 o
  -1  16   4      696.11      693.60     17.23 o
   0  16   4      426.20      429.60     14.41 o
   1  16   4      976.24      979.05     20.79 o
   2  16   4        5.14       11.72     19.02 o
   3  16   4      371.35      358.43     35.74 o
  -3  17   4      137.91      147.27     33.43 o
  -2  17   4       61.50       62.31     16.75 o
  -1  17   4        9.59        1.51     12.43 o
   0  17   4       13.63       11.11     11.74 o
   1  17   4        9.51       18.61     12.90 o
   2  17   4      400.91      392.52     24.63 o
   3  17   4       87.57       64.68     34.06 o
  -3  18   4       37.83       37.11     34.97 o
  -2  18   4      428.62      444.89     20.88 o
  -1  18   4      171.81      182.89     14.62 o
   0  18   4     2145.31     2156.38     24.93 o
   1  18   4     2043.56     1930.73     27.48 o
   2  18   4      103.79      112.88     35.16 o
   3  18   4      204.84      234.48     37.05 o
  -3  19   4        2.98       16.17     46.62 o
  -2  19   4       65.62       65.00     18.56 o
  -1  19   4      374.68      323.98     19.50 o
   0  19   4       42.21       37.53     13.03 o
   1  19   4      352.59      330.90     16.36 o
   2  19   4        9.47       20.35     34.03 o
   3  19   4        0.03       -0.44     34.90 o
  -3  20   4      509.03      496.44     53.45 o
  -2  20   4       28.51       24.22     20.65 o
  -1  20   4      384.69      409.57     21.69 o
   0  20   4      624.36      644.00     17.81 o
   1  20   4      155.08      172.27     22.60 o
   2  20   4     1816.94     1766.05     69.75 o
   3  20   4      117.65      118.41     37.44 o
  -3  21   4        6.30        6.91     36.44 o
  -2  21   4      617.85      634.34     28.25 o
  -1  21   4      296.17      279.16     20.23 o
   0  21   4      381.13      347.79     16.43 o
   1  21   4       94.09       86.36     21.61 o
   2  21   4       28.11       22.53     37.12 o
   3  21   4        0.65       -9.57     47.05 o
  -3  22   4       13.10        3.50     50.83 o
  -2  22   4     1256.76     1253.28     31.33 o
  -1  22   4      877.85      864.54     26.92 o
   0  22   4       77.90      108.93     14.87 o
   1  22   4      541.51      474.22     27.17 o
   2  22   4      250.13      324.96     43.33 o
  -2  23   4       34.95       56.32     21.10 o
  -1  23   4      252.90      243.34     22.12 o
   0  23   4       33.70       32.54     18.88 o
   1  23   4        5.29       11.64     22.48 o
   2  23   4        0.44       18.96     40.85 o
  -2  24   4       98.84      130.83     25.08 o
  -1  24   4      796.02      830.27     28.12 o
   0  24   4      200.96      197.51     22.38 o
   1  24   4      361.51      391.08     28.44 o
   2  24   4      371.59      396.64     40.44 o
  -2  25   4       55.97       58.83     26.14 o
  -1  25   4        8.69       30.31     24.28 o
   0  25   4      328.70      268.64     22.69 o
   1  25   4       27.55       30.61     24.00 o
   2  25   4       12.29       17.73     37.18 o
  -2  26   4       62.35      107.62     27.25 o
  -1  26   4      142.49      176.54     23.55 o
   0  26   4      103.77      125.65     23.56 o
   1  26   4      687.21      695.49     46.18 o
   2  26   4      163.81      132.55     50.93 o
  -1  27   4        4.57        0.42     24.03 o
   0  27   4       10.07       21.93     22.77 o
   1  27   4        4.12       29.80     29.12 o
  -1  28   4      154.08      168.39     27.67 o
   0  28   4      168.98      176.92     25.61 o
   1  28   4      154.17      173.68     33.99 o
  -1  29   4       51.29       52.25     29.53 o
   0  29   4        0.08       -4.10     38.53 o
  -4   1   5      163.00      184.73     46.34 o
  -3   1   5       51.24       38.94     14.90 o
  -2   1   5      400.46      375.24     13.41 o
  -1   1   5     2593.56     2477.56     20.42 o
   0   1   5      229.13      311.64      9.43 o
   1   1   5     3866.15     3934.75     36.55 o
   2   1   5     1597.49     1564.63     23.78 o
   3   1   5        9.78       24.46     21.17 o
   4   1   5       82.57      100.48     30.46 o
  -4   2   5       36.15       49.61     40.82 o
  -3   2   5       43.00       53.60     17.53 o
  -2   2   5      377.49      396.66     14.45 o
  -1   2   5       71.11       74.54      6.65 o
   0   2   5     2366.30     2510.88     22.02 o
   1   2   5      114.63      109.08     13.58 o
   2   2   5       54.81       65.72     13.58 o
   3   2   5      458.00      422.13     23.15 o
   4   2   5       27.60       34.69     28.50 o
  -4   3   5       48.48       75.55     42.02 o
  -3   3   5     1201.23     1173.31     26.00 o
  -2   3   5      396.28      359.31     11.27 o
  -1   3   5     1124.76      998.57     17.35 o
   0   3   5     1940.67     1950.85     46.81 o
   1   3   5       44.20       75.86     12.80 o
   2   3   5      218.51      232.47     16.49 o
   3   3   5      261.03      266.50     21.45 o
   4   3   5      636.71      617.35     35.15 o
  -4   4   5        9.23        0.39     44.36 o
  -3   4   5        7.64       17.37     16.84 o
  -2   4   5      142.06      143.91     10.29 o
  -1   4   5      131.90      152.73      7.24 o
   0   4   5       83.55       92.50      6.69 o
   1   4   5      228.51      259.31     13.54 o
   2   4   5       34.73       41.03     16.26 o
   3   4   5       39.65       43.46     20.42 o
   4   4   5       66.65       88.57     36.06 o
  -4   5   5       56.86       58.50     43.26 o
  -3   5   5       84.74       95.24     19.60 o
  -2   5   5     1563.46     1549.68     17.88 o
  -1   5   5     1163.60     1107.09     11.78 o
   0   5   5     4245.09     4281.96     32.98 o
   1   5   5     2168.02     2334.92     37.20 o
   2   5   5     1587.63     1484.33     28.04 o
   3   5   5      416.04      412.91     23.65 o
   4   5   5       81.98       89.49     35.36 o
  -4   6   5        1.00        4.60     32.41 o
  -3   6   5        5.98       14.52     19.15 o
  -2   6   5       25.90       32.08      9.65 o
  -1   6   5        0.01        1.43      6.63 o
   0   6   5       56.95       44.00      7.97 o
   1   6   5      160.68      161.97     12.22 o
   2   6   5      548.68      545.70     21.58 o
   3   6   5      233.84      257.66     22.92 o
   4   6   5       24.70       60.18     34.85 o
  -4   7   5       73.73       70.56     36.05 o
  -3   7   5      538.31      539.09     25.18 o
  -2   7   5     1038.93     1019.20     18.06 o
  -1   7   5      232.17      184.32      8.00 o
   0   7   5     4040.15     4243.94     64.66 o
   1   7   5     2699.23     2716.84     54.95 o
   2   7   5     1172.69     1136.18     26.74 o
   3   7   5     2193.37     2146.58     36.63 o
   4   7   5      112.25       94.91     36.35 o
  -4   8   5        0.32       12.37     35.62 o
  -3   8   5        4.01       11.65     20.94 o
  -2   8   5       85.15       84.45     12.62 o
  -1   8   5      612.67      623.21     10.60 o
   0   8   5      732.13      806.98     12.77 o
   1   8   5       57.57       48.11      9.68 o
   2   8   5      146.18      154.98     20.96 o
   3   8   5       63.06       76.07     21.06 o
   4   8   5       41.33       72.79     31.87 o
  -4   9   5       17.53       24.90     35.02 o
  -3   9   5      173.96      171.21     26.06 o
  -2   9   5       93.60       90.03     12.70 o
  -1   9   5     5808.37     5777.98     37.21 o
   0   9   5     1665.14     1564.84     24.58 o
   1   9   5      469.74      416.49     16.39 o
   2   9   5     2737.72     2735.07     42.53 o
   3   9   5       64.94       67.01     20.20 o
   4   9   5      322.38      317.69     36.03 o
  -4  10   5       56.84       25.86     36.89 o
  -3  10   5        0.51       -0.78     24.35 o
  -2  10   5       70.68       76.08     13.13 o
  -1  10   5      533.47      550.33     10.41 o
   0  10   5        0.91       -0.20      7.80 o
   1  10   5       83.18       66.18     13.26 o
   2  10   5        2.88        2.08     19.79 o
   3  10   5       66.27       60.67     24.95 o
   4  10   5       10.50       11.29     55.87 o
  -4  11   5      171.65      176.86     41.02 o
  -3  11   5      166.43      180.35     25.67 o
  -2  11   5      137.22      130.68     16.73 o
  -1  11   5     1546.31     1459.15     14.41 o
   0  11   5     1064.08      979.61     17.03 o
   1  11   5      552.26      581.06     18.48 o
   2  11   5      635.52      593.33     36.31 o
   3  11   5      174.11      197.73     25.95 o
  -4  12   5       28.88       56.11     40.67 o
  -3  12   5       72.33       69.71     27.11 o
  -2  12   5        8.97       13.41     15.47 o
  -1  12   5       94.75      106.63      8.06 o
   0  12   5        9.89        2.85     10.59 o
   1  12   5      382.64      415.71     17.70 o
   2  12   5       47.15       54.43     28.89 o
   3  12   5       18.12       27.46     24.37 o
  -3  13   5      335.50      331.37     30.31 o
  -2  13   5      371.54      354.06     19.90 o
  -1  13   5       37.48       56.20      8.82 o
   0  13   5     1234.18     1158.02     17.93 o
   1  13   5      637.97      672.51     18.33 o
   2  13   5       15.58       14.83     28.99 o
   3  13   5      887.12      889.28     40.60 o
  -3  14   5       25.42       24.11     25.87 o
  -2  14   5      250.26      238.38     15.28 o
  -1  14   5        0.05        0.98      8.89 o
   0  14   5        0.09        0.96     10.32 o
   1  14   5      293.97      274.50     15.10 o
   2  14   5      120.35      113.84     21.38 o
   3  14   5       34.91       55.29     31.40 o
  -3  15   5       74.75       94.10     27.59 o
  -2  15   5      174.80      182.67     16.85 o
  -1  15   5      793.87      746.57     19.75 o
   0  15   5     1591.69     1490.64     20.76 o
   1  15   5        4.93       10.36     13.40 o
   2  15   5      601.61      585.50     29.45 o
   3  15   5       81.37       89.42     33.37 o
  -3  16   5        8.08       15.02     33.33 o
  -2  16   5       47.05       42.70     14.48 o
  -1  16   5       84.59       59.91     14.52 o
   0  16   5       26.93       27.47     10.79 o
   1  16   5        1.83        4.40     13.29 o
   2  16   5       73.51       63.99     20.78 o
   3  16   5        0.86      -16.62     34.23 o
  -3  17   5      742.76      724.11     38.43 o
  -2  17   5       26.58       34.72     16.39 o
  -1  17   5      308.90      298.43     18.03 o
   0  17   5     1255.46     1234.47     24.14 o
   1  17   5       90.85       56.14     14.88 o
   2  17   5      290.75      281.25     24.62 o
   3  17   5      344.56      322.54     38.11 o
  -3  18   5        0.25       19.69     30.66 o
  -2  18   5       15.17       22.97     16.95 o
  -1  18   5       13.37       28.44     15.34 o
   0  18   5        8.68       16.00     12.89 o
   1  18   5      152.72      144.91     16.07 o
   2  18   5      448.03      362.41     39.90 o
   3  18   5       17.42       47.44     36.32 o
  -3  19   5        4.07       10.28     25.91 o
  -2  19   5      477.37      503.88     23.15 o
  -1  19   5      206.94      212.59     18.18 o
   0  19   5      427.47      455.91     16.63 o
   1  19   5     1674.70     1595.26     29.67 o
   2  19   5      599.29      566.17     43.40 o
   3  19   5      329.19      359.09     41.29 o
  -3  20   5        0.21       -2.08     27.72 o
  -2  20   5        1.04       16.54     18.84 o
  -1  20   5       40.04       54.42     17.25 o
   0  20   5      240.51      244.47     15.32 o
   1  20   5       57.64       83.12     16.82 o
   2  20   5      133.45      143.91     39.77 o
   3  20   5       42.22       12.81     44.74 o
  -3  21   5       57.29       71.52     48.22 o
  -2  21   5      238.20      266.58     22.20 o
  -1  21   5      655.04      665.40     23.43 o
   0  21   5      735.33      742.20     22.45 o
   1  21   5     1451.25     1394.62     35.51 o
   2  21   5      422.18      458.10     45.13 o
  -2  22   5      257.04      251.06     23.24 o
  -1  22   5      451.05      421.12     22.07 o
   0  22   5        0.34       16.28     16.50 o
   1  22   5       14.01       34.93     21.95 o
   2  22   5       12.28        7.56     41.09 o
  -2  23   5      183.74      216.35     23.31 o
  -1  23   5      696.59      717.07     25.63 o
   0  23   5      390.88      334.41     20.51 o
   1  23   5      103.04      151.07     25.33 o
   2  23   5      249.73      197.24     47.83 o
  -2  24   5        8.80       22.92     22.93 o
  -1  24   5       32.50       39.55     19.33 o
   0  24   5       93.30       81.85     21.28 o
   1  24   5       42.32       33.92     23.71 o
   2  24   5       10.05       26.97     37.02 o
  -2  25   5      256.75      264.01     25.41 o
  -1  25   5      309.07      314.09     23.96 o
   0  25   5       46.56       65.80     21.96 o
   1  25   5      332.20      320.93     29.69 o
   2  25   5      469.36      508.83     44.28 o
  -2  26   5        0.22       15.38     31.50 o
  -1  26   5      169.40      173.40     25.51 o
   0  26   5        0.71        1.68     22.56 o
   1  26   5       20.78       32.24     31.77 o
  -1  27   5        7.87       13.63     25.38 o
   0  27   5      213.27      241.17     25.97 o
   1  27   5      223.86      254.08     34.80 o
  -1  28   5      120.63      120.72     29.87 o
   0  28   5       42.59       26.08     26.37 o
   1  28   5        3.16        0.88     40.99 o
   0  29   5       92.96       72.81     39.15 o
  -4   0   6        4.64       29.65     64.26 o
  -3   0   6     1335.54     1385.68     34.48 o
  -2   0   6      539.33      515.49     25.19 o
  -1   0   6      756.18      774.00     23.92 o
   0   0   6     1507.39     1636.90     26.63 o
   1   0   6      297.32      177.86     27.78 o
   2   0   6      536.15      505.88     25.93 o
   3   0   6      106.15       70.08     31.73 o
   4   0   6      583.56      570.92     51.72 o
  -4   1   6      336.64      302.44     45.49 o
  -3   1   6      511.67      478.76     20.23 o
  -2   1   6        1.14        6.89     12.34 o
  -1   1   6      100.13      100.69     13.24 o
   0   1   6      219.35      262.79      9.19 o
   1   1   6      508.93      540.85     39.28 o
   2   1   6      318.17      316.50     16.50 o
   3   1   6       97.33       97.56     20.50 o
   4   1   6        2.73       10.63     30.63 o
  -4   2   6      272.60      262.90     50.24 o
  -3   2   6      219.12      159.23     19.22 o
  -2   2   6      828.90      843.84     18.22 o
  -1   2   6      316.64      330.16     15.94 o
   0   2   6      416.72      376.77     11.64 o
   1   2   6     3943.53     3999.96     68.14 o
   2   2   6      195.41      196.22     16.50 o
   3   2   6      330.61      348.04     23.50 o
   4   2   6       58.79       62.82     30.78 o
  -4   3   6        1.98        4.94     41.91 o
  -3   3   6       54.18       48.11     18.39 o
  -2   3   6      133.02      130.36     13.48 o
  -1   3   6      166.90      151.53     12.91 o
   0   3   6     1576.42     1703.85     30.17 o
   1   3   6        0.89        3.57     12.60 o
   2   3   6      638.22      598.32     20.36 o
   3   3   6       18.82       18.82     19.38 o
   4   3   6        9.98       12.23     31.02 o
  -4   4   6       10.48       11.18     44.55 o
  -3   4   6      259.27      273.53     19.79 o
  -2   4   6      636.53      611.46     16.75 o
  -1   4   6     2269.26     2352.11     16.93 o
   0   4   6     1175.45     1111.61     19.62 o
   1   4   6     1417.87     1291.16     39.99 o
   2   4   6      126.79      124.68     18.23 o
   3   4   6     1148.83     1230.54     37.77 o
   4   4   6      252.95      277.18     40.39 o
  -4   5   6       88.82       61.58     43.11 o
  -3   5   6      149.10      136.66     20.51 o
  -2   5   6       80.35       78.29     12.75 o
  -1   5   6       35.40       39.93      4.44 o
   0   5   6       28.47       31.21     10.60 o
   1   5   6        5.59        6.57     11.02 o
   2   5   6      259.96      250.31     19.39 o
   3   5   6      131.46      131.95     21.53 o
   4   5   6       46.10       57.02     35.87 o
  -4   6   6      109.24       87.27     44.52 o
  -3   6   6      623.39      635.23     26.22 o
  -2   6   6     1472.06     1506.46     20.92 o
  -1   6   6     1184.84     1228.40     23.01 o
   0   6   6     1412.83     1275.97     26.95 o
   1   6   6      907.98      801.60     16.14 o
   2   6   6     1590.13     1554.55     38.50 o
   3   6   6      511.31      555.42     26.45 o
   4   6   6      247.72      281.66     41.24 o
  -4   7   6        0.69       10.19     45.94 o
  -3   7   6      148.10      152.10     22.32 o
  -2   7   6      141.54      155.64     13.36 o
  -1   7   6      247.18      247.04      9.53 o
   0   7   6      118.39      126.38     10.99 o
   1   7   6       22.45       25.92      9.69 o
   2   7   6      472.50      489.77     25.08 o
   3   7   6       13.31       14.99     20.58 o
   4   7   6        0.04       16.98     59.90 o
  -4   8   6       48.00       25.32     36.29 o
  -3   8   6      539.64      545.34     26.08 o
  -2   8   6      157.00      175.41     14.18 o
  -1   8   6      712.86      764.75     13.18 o
   0   8   6     5774.84     5843.38     44.04 o
   1   8   6      972.56      939.85     23.82 o
   2   8   6     3136.33     3137.38    109.90 o
   3   8   6      122.56      135.60     22.48 o
   4   8   6      118.48      149.60     73.13 o
  -4   9   6        1.00      -21.46     35.94 o
  -3   9   6       15.27       21.90     24.46 o
  -2   9   6        0.21        4.61     12.47 o
  -1   9   6      504.34      521.92     12.31 o
   0   9   6      255.52      260.43      9.12 o
   1   9   6      145.13      144.48     15.52 o
   2   9   6      290.68      296.39     22.02 o
   3   9   6       99.86       96.93     21.91 o
  -4  10   6      207.50      192.01     41.21 o
  -3  10   6        6.69       37.74     24.99 o
  -2  10   6      999.24      964.51     23.71 o
  -1  10   6      143.67      146.92      8.72 o
   0  10   6     2667.11     2615.70     23.17 o
   1  10   6     3239.77     3140.51     37.90 o
   2  10   6       45.90       33.72     20.74 o
   3  10   6      984.42     1038.68     37.90 o
  -3  11   6       13.52        9.60     25.68 o
  -2  11   6       44.30       46.97     14.02 o
  -1  11   6       24.88       38.86      7.44 o
   0  11   6      157.29      160.30     10.91 o
   1  11   6      728.78      721.70     22.73 o
   2  11   6      100.82       85.06     33.07 o
   3  11   6       11.56       -8.92     29.91 o
  -3  12   6       79.35       99.15     25.72 o
  -2  12   6        3.78       12.06     13.95 o
  -1  12   6     1349.96     1394.92     15.51 o
   0  12   6      198.97      171.91     11.21 o
   1  12   6      164.67      131.32     16.71 o
   2  12   6     1792.94     1745.49     53.22 o
   3  12   6      247.06      267.76     36.31 o
  -3  13   6       58.44       68.08     27.31 o
  -2  13   6       62.29       58.14     16.53 o
  -1  13   6       58.02       63.75     11.29 o
   0  13   6       46.21       52.28     10.53 o
   1  13   6     1115.87     1095.42     38.78 o
   2  13   6      717.53      660.38     30.62 o
   3  13   6        9.09       15.66     32.32 o
  -3  14   6      227.74      232.75     34.29 o
  -2  14   6      446.69      438.55     21.74 o
  -1  14   6      375.15      398.83     14.22 o
   0  14   6      219.71      205.46     11.97 o
   1  14   6       43.94       43.02     15.59 o
   2  14   6      155.78      181.92     24.49 o
   3  14   6      231.59      249.15     38.06 o
  -3  15   6        0.47       -5.14     35.23 o
  -2  15   6        7.81       -1.34     15.92 o
  -1  15   6       70.39       71.16     14.72 o
   0  15   6      339.04      325.01     13.43 o
   1  15   6       79.59       81.79     16.78 o
   2  15   6       90.76       71.07     22.56 o
   3  15   6       16.06       12.37     35.01 o
  -3  16   6      186.86      211.45     38.08 o
  -2  16   6       47.00       54.85     17.02 o
  -1  16   6      300.80      339.16     18.02 o
   0  16   6     1376.71     1357.43     22.96 o
   1  16   6       24.62       30.86     14.82 o
   2  16   6      258.26      265.03     26.50 o
   3  16   6       42.19       61.29     32.38 o
  -3  17   6        7.40       12.65     37.22 o
  -2  17   6       43.61       48.44     17.35 o
  -1  17   6       72.40       66.14     15.77 o
   0  17   6      225.02      225.53     14.38 o
   1  17   6       83.82       70.31     17.99 o
   2  17   6       32.34       41.51     24.54 o
   3  17   6       32.63       31.97     37.86 o
  -3  18   6       21.42       37.28     36.74 o
  -2  18   6        7.62       14.60     17.63 o
  -1  18   6       61.17       97.83     16.80 o
   0  18   6     1242.88     1235.33     23.59 o
   1  18   6     1032.05      985.73     28.59 o
   2  18   6      706.70      688.58     47.70 o
   3  18   6      340.40      379.77     41.81 o
  -3  19   6        6.32       42.05     38.75 o
  -2  19   6       31.66       31.79     19.21 o
  -1  19   6      214.94      198.59     18.35 o
   0  19   6      207.47      178.64     16.57 o
   1  19   6      173.37      140.31     18.09 o
   2  19   6       33.30       22.30     39.64 o
  -3  20   6      531.17      511.17     74.32 o
  -2  20   6      370.78      410.64     23.80 o
  -1  20   6      187.74      202.01     19.40 o
   0  20   6      654.60      621.63     19.52 o
   1  20   6      393.24      403.47     21.70 o
   2  20   6      339.52      376.58     44.48 o
  -2  21   6       82.57       81.35     20.47 o
  -1  21   6      124.38      126.73     19.44 o
   0  21   6      284.09      241.48     19.01 o
   1  21   6      196.20      152.05     23.29 o
   2  21   6        8.06        7.44     42.92 o
  -2  22   6      810.18      772.40     28.55 o
  -1  22   6      920.56      965.79     27.22 o
   0  22   6      199.11      221.87     19.30 o
   1  22   6      916.91      826.78     32.59 o
   2  22   6       91.02       88.34     44.85 o
  -2  23   6        0.39       16.81     23.83 o
  -1  23   6        8.90        1.22     19.73 o
   0  23   6      130.31      160.57     19.87 o
   1  23   6        1.08       21.48     23.73 o
   2  23   6       10.10       -5.59     44.02 o
  -2  24   6       90.79      107.94     27.07 o
  -1  24   6      301.13      343.73     23.44 o
   0  24   6      337.44      356.58     25.05 o
   1  24   6      296.78      262.10     28.17 o
   2  24   6      316.58      320.69     40.05 o
  -2  25   6        0.48       20.08     55.36 o
  -1  25   6        2.18       11.86     21.38 o
   0  25   6       72.11       73.84     22.48 o
   1  25   6        2.84       11.87     26.59 o
  -1  26   6       24.78       55.62     23.78 o
   0  26   6       68.08       76.03     26.12 o
   1  26   6      362.76      384.36     37.63 o
  -1  27   6       45.02       37.96     25.47 o
   0  27   6        9.60       26.60     27.06 o
   1  27   6        6.90        4.33     40.03 o
   0  28   6      236.66      237.65     33.34 o
  -4   1   7       30.32        9.65     64.00 o
  -3   1   7        4.27       -2.79     19.19 o
  -2   1   7      264.03      257.05     16.45 o
  -1   1   7        5.17        8.72     15.23 o
   0   1   7      127.35      123.73      8.65 o
   1   1   7     1093.62     1084.80     33.01 o
   2   1   7      796.51      751.63     22.48 o
   3   1   7      606.44      590.09     26.27 o
  -4   2   7      338.12      250.37     50.45 o
  -3   2   7        1.55       12.19     19.02 o
  -2   2   7       58.87       63.28     15.06 o
  -1   2   7      977.35      981.06     22.47 o
   0   2   7     1296.95     1425.08     35.95 o
   1   2   7      180.15      165.53     16.80 o
   2   2   7       35.03       28.53     15.75 o
   3   2   7       14.11       11.97     20.87 o
  -4   3   7       25.10       55.39     45.15 o
  -3   3   7      243.45      233.43     20.59 o
  -2   3   7      753.72      729.87     19.99 o
  -1   3   7     1896.80     1759.23     28.85 o
   0   3   7     1023.82     1004.50     18.43 o
   1   3   7     1895.94     1840.54     28.35 o
   2   3   7       11.85       18.41     15.74 o
   3   3   7       11.75       29.12     22.02 o
  -4   4   7       70.06       67.93     47.96 o
  -3   4   7        3.63       12.01     18.73 o
  -2   4   7        6.98        1.56     14.69 o
  -1   4   7       20.01       18.42      8.59 o
   0   4   7      105.92      123.40      8.77 o
   1   4   7      975.19      983.33     20.02 o
   2   4   7      320.51      275.65     20.31 o
   3   4   7      163.70      168.50     23.48 o
  -4   5   7       57.15      105.30     48.70 o
  -3   5   7      367.58      350.27     22.46 o
  -2   5   7      334.19      338.47     18.05 o
  -1   5   7     1044.50      979.35     16.42 o
   0   5   7      409.85      405.25      8.96 o
   1   5   7     3111.39     3150.08     69.39 o
   2   5   7      416.33      433.74     21.68 o
   3   5   7      699.77      700.35     28.65 o
  -4   6   7        2.84       37.44     44.18 o
  -3   6   7       11.17       24.34     19.23 o
  -2   6   7       14.83       21.16     15.44 o
  -1   6   7        0.74        4.57      6.30 o
   0   6   7        5.09       10.94      9.82 o
   1   6   7       21.54       24.85     10.56 o
   2   6   7      214.81      191.76     21.90 o
   3   6   7        9.08       28.42     21.96 o
  -4   7   7       25.27       38.53     46.65 o
  -3   7   7      300.52      287.06     24.94 o
  -2   7   7      974.06     1006.79     22.99 o
  -1   7   7      747.67      699.05     12.82 o
   0   7   7      940.33      937.64     26.99 o
   1   7   7     1194.91     1201.55     17.84 o
   2   7   7      996.40     1048.99     46.89 o
   3   7   7      862.84      858.87     35.12 o
  -4   8   7        4.81       -6.18     60.55 o
  -3   8   7      127.59      114.66     22.94 o
  -2   8   7      725.79      703.32     22.21 o
  -1   8   7        3.72        6.62      9.07 o
   0   8   7      284.19      314.83     15.88 o
   1   8   7      361.43      363.64     19.41 o
   2   8   7      828.48      798.32     42.69 o
   3   8   7        0.07        8.01     26.34 o
  -3   9   7       31.92       34.63     25.50 o
  -2   9   7      193.09      208.34     17.94 o
  -1   9   7     1846.83     1807.29     21.26 o
   0   9   7     1910.86     1822.02     27.66 o
   1   9   7      393.54      392.31     20.02 o
   2   9   7     2182.44     2071.68     57.86 o
   3   9   7      118.66      124.08     27.38 o
  -3  10   7       13.38       27.18     26.02 o
  -2  10   7       25.19       26.86     18.92 o
  -1  10   7       23.98       31.59     10.63 o
   0  10   7        1.91       15.12     10.42 o
   1  10   7      133.30      137.28     17.42 o
   2  10   7        0.18       -8.92     31.89 o
   3  10   7       52.95       37.69     26.32 o
  -3  11   7       99.66      106.22     34.77 o
  -2  11   7      146.95      147.96     21.33 o
  -1  11   7      927.29      888.47     23.73 o
   0  11   7      627.79      637.13     15.89 o
   1  11   7      707.37      708.55     23.24 o
   2  11   7      512.21      510.32     30.93 o
   3  11   7      190.05      200.81     30.76 o
  -3  12   7       53.13       64.08     33.93 o
  -2  12   7      190.93      162.05     21.77 o
  -1  12   7        6.81       13.29     10.17 o
   0  12   7       17.71       11.92     10.88 o
   1  12   7       65.91       61.59     16.67 o
   2  12   7      192.20      164.29     25.79 o
   3  12   7       79.63       57.86     34.32 o
  -3  13   7      180.46      187.05     37.31 o
  -2  13   7      153.64      164.09     22.64 o
  -1  13   7      656.90      619.88     16.80 o
   0  13   7      127.62      111.12     12.03 o
   1  13   7     1081.02     1076.76     26.85 o
   2  13   7      116.93      128.39     25.48 o
   3  13   7      174.16      198.85     37.75 o
  -3  14   7       27.57       47.32     33.67 o
  -2  14   7      100.86      125.94     23.28 o
  -1  14   7       71.50       68.52     15.76 o
   0  14   7      176.35      167.97     12.68 o
   1  14   7      236.23      201.19     19.50 o
   2  14   7       83.83      103.38     25.55 o
   3  14   7       19.03       17.29     35.92 o
  -3  15   7        7.91       30.87     36.80 o
  -2  15   7        9.43       10.75     23.35 o
  -1  15   7      364.15      386.22     17.88 o
   0  15   7      259.11      270.00     15.94 o
   1  15   7      108.80      110.76     19.10 o
   2  15   7      582.32      560.53     32.75 o
   3  15   7      185.36      186.28     28.64 o
  -3  16   7        0.15      -25.69     37.59 o
  -2  16   7        0.04       -2.71     24.30 o
  -1  16   7       20.47       36.69     14.93 o
   0  16   7        0.71       11.52     13.92 o
   1  16   7       42.33       39.75     20.52 o
   2  16   7        0.34        6.61     25.03 o
   3  16   7      113.41      102.51     39.04 o
  -3  17   7       96.57       70.45     37.83 o
  -2  17   7      185.73      212.74     27.32 o
  -1  17   7      619.58      580.51     21.28 o
   0  17   7     1048.72     1078.30     23.13 o
   1  17   7        6.88       28.65     22.03 o
   2  17   7      367.04      352.05     29.80 o
  -3  18   7       37.94       99.37     69.50 o
  -2  18   7        0.40        4.13     25.92 o
  -1  18   7      151.85      150.12     17.73 o
   0  18   7     1084.97     1036.19     21.61 o
   1  18   7       52.18       35.52     22.37 o
   2  18   7       24.55       27.65     26.15 o
  -2  19   7      150.04      139.06     27.50 o
  -1  19   7      223.87      237.08     19.52 o
   0  19   7      263.48      292.28     18.13 o
   1  19   7      532.79      546.24     26.19 o
   2  19   7      723.49      756.73     49.41 o
  -2  20   7        1.43       16.97     26.96 o
  -1  20   7        6.29       10.23     17.74 o
   0  20   7       93.63       99.18     18.99 o
   1  20   7        3.77       16.39     20.95 o
   2  20   7       13.30        8.14     40.74 o
  -2  21   7       10.31       13.00     27.87 o
  -1  21   7      454.10      452.76     22.73 o
   0  21   7      266.62      285.69     21.68 o
   1  21   7      938.06      939.88     28.99 o
   2  21   7      256.53      242.21     46.30 o
  -2  22   7       33.85       48.85     28.30 o
  -1  22   7        0.36        9.51     19.37 o
   0  22   7       62.68       48.86     19.86 o
   1  22   7       24.21       30.74     23.96 o
   2  22   7       24.80       38.49     40.80 o
  -2  23   7      619.63      586.39     37.62 o
  -1  23   7      331.59      324.12     23.46 o
   0  23   7      501.16      507.56     25.46 o
   1  23   7      436.89      391.70     29.70 o
   2  23   7       51.81       43.59     61.14 o
  -1  24   7       19.51       11.78     20.90 o
   0  24   7       23.78       39.15     24.21 o
   1  24   7       31.39       35.94     26.11 o
  -1  25   7       51.85       58.48     24.47 o
   0  25   7      148.01      195.76     30.95 o
   1  25   7      224.38      255.39     33.00 o
  -1  26   7       37.56       19.43     28.99 o
   0  26   7        3.23        9.11     28.85 o
   1  26   7       45.00       59.62     37.54 o
   0  27   7       60.33       47.33     31.81 o
  -3   0   8       40.24       71.75     34.74 o
  -2   0   8      411.86      407.22     27.46 o
  -1   0   8      278.83      273.38     29.75 o
   0   0   8      636.62      581.41     22.05 o
   1   0   8     2041.60     2096.90     62.87 o
   2   0   8      131.41      161.40     24.51 o
   3   0   8      285.67      333.44     33.72 o
  -3   1   8        8.68        7.79     25.56 o
  -2   1   8      213.78      209.17     17.90 o
  -1   1   8      241.94      237.13     18.98 o
   0   1   8      333.39      355.78     15.02 o
   1   1   8        4.49       10.84     20.05 o
   2   1   8      738.65      648.70     22.29 o
   3   1   8       65.41       64.98     23.05 o
  -3   2   8       63.09       83.21     22.77 o
  -2   2   8      254.64      264.77     20.98 o
  -1   2   8        7.11       13.43     12.50 o
   0   2   8     1277.59     1206.46     21.33 o
   1   2   8      680.92      676.36     19.97 o
   2   2   8      472.91      500.09     21.21 o
   3   2   8      397.49      410.29     26.99 o
  -3   3   8        1.33       13.99     22.37 o
  -2   3   8      151.41      151.99     19.68 o
  -1   3   8      114.36      108.81     12.46 o
   0   3   8      264.14      288.67     14.63 o
   1   3   8      150.44      139.57     14.42 o
   2   3   8      111.10      113.80     17.24 o
   3   3   8       74.27       76.99     26.21 o
  -3   4   8      263.53      275.29     22.91 o
  -2   4   8      136.85      152.92     19.77 o
  -1   4   8     1153.20     1102.27     18.18 o
   0   4   8     1581.35     1503.16     22.75 o
   1   4   8      201.29      200.46     14.71 o
   2   4   8      141.37      158.66     20.54 o
   3   4   8      600.87      584.46     32.44 o
  -3   5   8       14.83       21.52     20.39 o
  -2   5   8       24.36       36.36     18.03 o
  -1   5   8       24.96       35.57     18.29 o
   0   5   8       46.58       48.43     12.06 o
   1   5   8      893.27      896.82     25.14 o
   2   5   8       25.30       14.60     24.70 o
   3   5   8        1.78       20.45     27.27 o
  -3   6   8      261.87      273.98     26.02 o
  -2   6   8      646.55      644.16     25.02 o
  -1   6   8     1333.17     1355.76     30.43 o
   0   6   8     1686.66     1643.06     26.54 o
   1   6   8       25.15       15.13     19.40 o
   2   6   8     1271.36     1291.13     51.37 o
   3   6   8      309.14      322.27     30.30 o
  -3   7   8       66.11       75.53     28.37 o
  -2   7   8        5.59       23.31     20.55 o
  -1   7   8      166.66      158.11     17.91 o
   0   7   8        4.64        5.78     15.54 o
   1   7   8      392.91      381.45     21.46 o
   2   7   8      164.02      154.66     34.23 o
   3   7   8       11.17       23.99     28.32 o
  -3   8   8      123.48      148.42     33.91 o
  -2   8   8      432.24      456.97     25.86 o
  -1   8   8      218.24      232.04     18.73 o
   0   8   8      767.95      704.57     19.08 o
   1   8   8     1716.22     1697.88     31.48 o
   2   8   8      628.00      694.37     44.37 o
   3   8   8      241.15      249.97     30.49 o
  -3   9   8       50.06       60.40     35.33 o
  -2   9   8        2.58       10.45     25.69 o
  -1   9   8      126.56      128.73     19.58 o
   0   9   8      423.68      428.64     17.55 o
   1   9   8     1502.16     1442.09     32.64 o
   2   9   8       67.13       56.56     33.16 o
   3   9   8        4.11       27.30     27.56 o
  -3  10   8       90.00       85.18     32.92 o
  -2  10   8       48.51       55.16     28.63 o
  -1  10   8      403.66      413.31     22.77 o
   0  10   8     1443.01     1358.73     24.28 o
   1  10   8      691.35      706.19     25.01 o
   2  10   8      632.85      626.06     33.78 o
   3  10   8       27.92       34.57     28.84 o
  -3  11   8       73.02       53.80     35.36 o
  -2  11   8      157.21      120.90     28.49 o
  -1  11   8      127.42      123.00     19.14 o
   0  11   8     1726.57     1736.33     27.08 o
   1  11   8     1070.07      996.24     27.58 o
   2  11   8       40.85       31.27     25.89 o
   3  11   8      131.12      123.25     32.19 o
  -3  12   8       10.18      -12.06     36.09 o
  -2  12   8      140.26      150.52     30.10 o
  -1  12   8      985.68      999.21     40.01 o
   0  12   8      109.66      115.35     14.89 o
   1  12   8      707.98      743.40     25.93 o
   2  12   8      616.10      587.74     33.28 o
   3  12   8      250.39      256.90     38.43 o
  -3  13   8       68.28       79.07     36.92 o
  -2  13   8        3.14       11.44     30.46 o
  -1  13   8       17.94       40.78     27.26 o
   0  13   8      112.04      101.21     12.98 o
   1  13   8      233.23      201.50     20.51 o
   2  13   8       41.06       60.97     25.65 o
   3  13   8        3.41       18.19     38.46 o
  -3  14   8       29.22       38.56     37.55 o
  -2  14   8      357.08      344.25     36.71 o
  -1  14   8      698.79      695.46     38.55 o
   0  14   8      695.71      649.40     18.05 o
   1  14   8        4.59        0.12     21.92 o
   2  14   8      438.71      431.02     32.52 o
   3  14   8      205.21      212.18     41.13 o
  -3  15   8       47.76       29.15     38.24 o
  -2  15   8       19.90       27.51     24.68 o
  -1  15   8      234.47      255.01     29.46 o
   0  15   8       36.09       34.98     15.38 o
   1  15   8       64.09       59.25     24.16 o
   2  15   8       46.44       22.58     26.40 o
   3  15   8        6.21        3.16     34.16 o
  -3  16   8       31.84       11.71     63.17 o
  -2  16   8       69.91      100.75     26.54 o
  -1  16   8      172.70      205.62     29.63 o
   0  16   8      736.18      705.13     22.51 o
   1  16   8      238.14      250.96     26.84 o
   2  16   8      301.37      345.77     32.55 o
  -2  17   8       26.54       19.14     26.30 o
  -1  17   8       21.72       14.40     29.09 o
   0  17   8      339.12      330.78     19.46 o
   1  17   8       17.65       12.30     23.54 o
   2  17   8      333.69      315.73     32.00 o
  -2  18   8        1.70       21.29     26.70 o
  -1  18   8       28.41       36.61     29.01 o
   0  18   8      239.78      250.18     19.19 o
   1  18   8      255.51      286.00     24.15 o
   2  18   8      850.77      942.90     41.30 o
  -2  19   8       20.35       14.59     27.84 o
  -1  19   8       59.97       53.09     31.11 o
   0  19   8        0.16       12.87     18.32 o
   1  19   8       44.93       35.94     22.08 o
   2  19   8       15.76        4.84     40.53 o
  -2  20   8      126.06      122.02     30.15 o
  -1  20   8     1015.51     1052.04     42.76 o
   0  20   8      138.95      126.78     20.34 o
   1  20   8      535.59      574.05     29.26 o
   2  20   8      234.06      290.34     50.03 o
  -2  21   8       52.26       70.97     30.46 o
  -1  21   8       25.99       17.89     32.05 o
   0  21   8      101.01       94.22     20.73 o
   1  21   8       56.51       50.08     22.22 o
   2  21   8       72.38      119.08     67.42 o
  -2  22   8      327.20      312.68     45.05 o
  -1  22   8      211.99      235.33     35.29 o
   0  22   8      530.06      493.80     25.99 o
   1  22   8      217.25      209.43     32.22 o
  -1  23   8       39.74       54.50     35.40 o
   0  23   8       36.04       38.62     22.11 o
   1  23   8       38.92       56.28     31.46 o
  -1  24   8       37.08       50.70     33.63 o
   0  24   8      343.41      333.62     28.81 o
   1  24   8      161.80      219.09     55.50 o
  -1  25   8        0.11        8.93     35.43 o
   0  25   8        0.04      -25.64     46.96 o
  -3   1   9       31.31       38.30     26.13 o
  -2   1   9      604.30      581.62     25.74 o
  -1   1   9        2.88        5.27     14.11 o
   0   1   9      677.99      676.02     19.10 o
   1   1   9      477.59      421.55     21.31 o
   2   1   9      133.27      131.16     18.70 o
   3   1   9     1405.86     1468.89     42.73 o
  -3   2   9       28.00       24.30     26.45 o
  -2   2   9      192.89      199.92     21.99 o
  -1   2   9       96.21       91.69     14.28 o
   0   2   9      342.27      314.88     16.10 o
   1   2   9       15.55       42.00     14.40 o
   2   2   9      258.30      260.99     23.48 o
   3   2   9        7.35       17.64     26.80 o
  -3   3   9      132.77      176.28     28.26 o
  -2   3   9        3.76       25.58     19.95 o
  -1   3   9      774.51      744.38     27.17 o
   0   3   9     2310.01     2397.46     34.57 o
   1   3   9     1385.81     1282.15     33.31 o
   2   3   9      295.14      274.36     23.99 o
   3   3   9      115.24      165.50     29.12 o
  -3   4   9        5.12        7.24     23.04 o
  -2   4   9       26.89       24.69     19.88 o
  -1   4   9       98.11      115.82     21.69 o
   0   4   9       17.31       25.61     13.07 o
   1   4   9      367.72      364.94     23.71 o
   2   4   9      352.39      318.04     24.60 o
   3   4   9       49.09       46.99     28.83 o
  -3   5   9      242.52      264.57     31.29 o
  -2   5   9      304.50      302.76     22.79 o
  -1   5   9      474.69      467.03     29.05 o
   0   5   9      224.72      223.37     15.06 o
   1   5   9      203.15      186.02     21.05 o
   2   5   9      987.25      932.73     36.83 o
   3   5   9        5.22       13.53     28.27 o
  -3   6   9       18.27       31.71     28.69 o
  -2   6   9       10.12       13.14     20.32 o
  -1   6   9       19.14       20.59     23.21 o
   0   6   9        0.03        0.93     12.55 o
   1   6   9      158.77      147.31     20.26 o
   2   6   9        3.71       -2.31     32.64 o
   3   6   9       22.62       11.64     30.26 o
  -3   7   9      287.17      262.84     31.21 o
  -2   7   9      257.63      264.76     24.82 o
  -1   7   9      271.84      260.20     23.67 o
   0   7   9     1109.57     1125.98     28.20 o
   1   7   9       21.73       32.69     21.57 o
   2   7   9      232.95      256.65     36.97 o
   3   7   9      410.72      456.09     33.94 o
  -3   8   9       25.59       30.37     35.08 o
  -2   8   9       26.98       41.11     29.44 o
  -1   8   9       48.51       61.50     17.83 o
   0   8   9       49.84       43.35     17.71 o
   1   8   9      232.72      201.14     21.33 o
   2   8   9      237.75      205.18     33.99 o
   3   8   9       72.89       65.42     31.61 o
  -3   9   9        3.65       -1.53     36.30 o
  -2   9   9      164.69      167.05     29.71 o
  -1   9   9      633.18      640.67     24.26 o
   0   9   9       68.28       79.97     18.17 o
   1   9   9     1784.17     1727.84     44.84 o
   2   9   9      209.46      242.05     29.24 o
   3   9   9      258.00      302.82     33.77 o
  -3  10   9        9.31       19.56     32.64 o
  -2  10   9        7.01       -1.92     30.11 o
  -1  10   9      226.24      233.71     22.32 o
   0  10   9       61.39       84.36     18.83 o
   1  10   9      291.22      297.91     23.02 o
   2  10   9       22.37       25.81     27.45 o
   3  10   9       13.91       20.97     30.81 o
  -3  11   9        4.34        3.17     36.10 o
  -2  11   9      363.08      344.83     37.07 o
  -1  11   9      111.00      124.34     21.24 o
   0  11   9      328.03      375.81     19.95 o
   1  11   9     1439.20     1338.63     32.87 o
   2  11   9      242.81      242.35     30.67 o
   3  11   9      168.19      249.50     49.06 o
  -3  12   9        0.84       -6.20     38.55 o
  -2  12   9        2.38       23.62     29.78 o
  -1  12   9      471.23      477.00     31.96 o
   0  12   9        7.27       20.79     16.16 o
   1  12   9      132.77      147.26     21.48 o
   2  12   9       20.08       21.89     26.58 o
   3  12   9       40.91       39.93     42.68 o
  -3  13   9      157.94      118.19     63.35 o
  -2  13   9      308.79      329.17     35.40 o
  -1  13   9      100.20      108.79     27.77 o
   0  13   9      610.56      656.67     22.76 o
   1  13   9       99.88       75.68     24.01 o
   2  13   9      398.88      366.18     32.99 o
  -3  14   9       31.90       16.72     70.06 o
  -2  14   9        0.02        0.06     33.26 o
  -1  14   9      141.13      124.72     31.08 o
   0  14   9      184.63      154.41     21.45 o
   1  14   9       83.50       85.28     24.43 o
   2  14   9        3.33        7.57     27.95 o
  -2  15   9      120.65      130.02     34.49 o
  -1  15   9      533.94      581.62     37.03 o
   0  15   9        3.67       14.32     20.61 o
   1  15   9      323.25      339.85     30.47 o
   2  15   9      625.31      640.38     38.16 o
  -2  16   9       12.29       21.60     34.24 o
  -1  16   9      342.65      309.76     33.92 o
   0  16   9       24.52       37.39     20.91 o
   1  16   9        8.28       24.07     25.54 o
   2  16   9        2.61       34.26     30.41 o
  -2  17   9        2.03      -17.98     36.51 o
  -1  17   9      782.98      830.38     41.66 o
   0  17   9      408.41      419.07     26.08 o
   1  17   9      742.22      725.57     36.06 o
   2  17   9      195.44      217.83     32.27 o
  -2  18   9        0.05       16.75     37.23 o
  -1  18   9       10.16       57.15     33.84 o
   0  18   9      190.05      205.63     35.91 o
   1  18   9        3.19      -10.32     21.66 o
   2  18   9      426.16      447.82     37.46 o
  -2  19   9      267.25      288.66     41.35 o
  -1  19   9       63.36       94.00     34.05 o
   0  19   9      135.18      148.21     28.27 o
   1  19   9      136.08      115.98     25.05 o
   2  19   9      459.57      495.87     77.83 o
  -2  20   9        0.16       -7.35     49.12 o
  -1  20   9       13.84       39.10     33.45 o
   0  20   9      111.07      114.08     37.58 o
   1  20   9       45.97       82.20     24.78 o
  -1  21   9       27.33       48.40     35.87 o
   0  21   9      213.10      221.20     31.86 o
   1  21   9      203.44      212.00     26.75 o
  -1  22   9       48.51       37.26     34.65 o
   0  22   9        3.08       11.01     36.70 o
   1  22   9       43.02        5.64     36.03 o
  -1  23   9      199.13      223.83     46.15 o
   0  23   9      409.48      453.57     45.85 o
   0  24   9       23.41       -2.97     48.92 o
  -3   0  10      331.44      309.36     47.27 o
  -2   0  10       57.31       35.67     34.65 o
  -1   0  10      612.91      595.81     39.68 o
   0   0  10      405.96      405.46     27.54 o
   1   0  10     2565.09     2516.87     56.39 o
   2   0  10      308.15      391.56     53.91 o
   3   0  10     1051.21     1038.08     60.67 o
  -3   1  10        0.07        9.28     29.18 o
  -2   1  10        1.91       11.77     24.31 o
  -1   1  10        5.58        8.23     16.76 o
   0   1  10       66.19       77.58     14.61 o
   1   1  10        0.39        4.37     17.08 o
   2   1  10       28.26       21.82     27.17 o
   3   1  10       56.14       89.02     38.15 o
  -3   2  10       54.83       68.10     30.19 o
  -2   2  10      462.44      469.00     30.35 o
  -1   2  10       77.42       97.08     17.13 o
   0   2  10      986.89      949.44     23.07 o
   1   2  10       54.65       96.19     18.53 o
   2   2  10      861.08      833.72     38.75 o
   3   2  10      405.80      415.51     40.32 o
  -3   3  10        1.51       20.73     29.47 o
  -2   3  10      183.37      183.48     28.16 o
  -1   3  10       37.03       43.64     20.29 o
   0   3  10        2.36        9.33     14.47 o
   1   3  10       17.36       26.97     18.18 o
   2   3  10        5.68       10.02     22.77 o
   3   3  10       42.40       77.18     37.84 o
  -3   4  10       57.25       87.47     37.30 o
  -2   4  10      125.54      141.00     24.33 o
  -1   4  10      668.18      650.37     33.08 o
   0   4  10      737.30      702.55     25.60 o
   1   4  10      115.22      138.03     19.97 o
   2   4  10      185.47      210.53     29.23 o
   3   4  10       76.16       67.79     44.25 o
  -3   5  10       19.44       32.65     30.65 o
  -2   5  10       60.05       56.31     22.25 o
  -1   5  10        1.39       11.62     24.56 o
   0   5  10       37.81       36.80     17.97 o
   1   5  10      369.66      383.41     22.21 o
   2   5  10        3.37        3.61     23.31 o
   3   5  10        0.51       17.04     33.65 o
  -3   6  10       20.18        7.15     32.31 o
  -2   6  10      114.20      142.19     25.57 o
  -1   6  10      796.05      791.18     35.57 o
   0   6  10      127.27      133.94     19.27 o
   1   6  10      233.84      274.35     25.79 o
   2   6  10      257.92      251.61     26.41 o
   3   6  10      120.76       97.79     35.95 o
  -3   7  10        2.78       10.89     36.50 o
  -2   7  10       83.18       69.63     25.70 o
  -1   7  10       26.73       41.63     23.62 o
   0   7  10      385.62      359.53     22.52 o
   1   7  10        1.56       18.50     23.46 o
   2   7  10       87.79       94.16     27.70 o
   3   7  10       16.32       11.93     42.44 o
  -3   8  10       76.42       67.74     39.28 o
  -2   8  10       18.18       40.55     31.23 o
  -1   8  10      738.97      774.58     29.92 o
   0   8  10      124.12      120.16     20.42 o
   1   8  10     1142.06     1157.61     39.32 o
   2   8  10      254.23      280.40     32.22 o
   3   8  10       55.44       74.07     61.58 o
  -3   9  10        8.80        5.72     36.62 o
  -2   9  10        0.69       13.23     32.10 o
  -1   9  10       38.86       61.97     20.54 o
   0   9  10       21.11       25.15     19.37 o
   1   9  10       15.93       19.41     21.28 o
   2   9  10      177.77      181.30     30.77 o
  -3  10  10      161.01      187.84     66.85 o
  -2  10  10      275.76      278.49     35.66 o
  -1  10  10      412.98      354.97     30.22 o
   0  10  10     2334.13     2203.09     42.06 o
   1  10  10      382.14      456.58     25.53 o
   2  10  10      146.51      135.85     32.57 o
  -3  11  10        4.07       42.76     70.62 o
  -2  11  10       40.86       47.21     31.21 o
  -1  11  10      257.56      215.15     32.07 o
   0  11  10      222.53      201.82     19.70 o
   1  11  10       10.52        3.85     25.43 o
   2  11  10       22.84        3.81     29.22 o
  -2  12  10      251.34      255.48     37.52 o
  -1  12  10     1013.99     1052.04     41.79 o
   0  12  10       17.06       17.76     17.98 o
   1  12  10      238.66      255.87     29.26 o
   2  12  10      449.38      457.19     37.48 o
  -2  13  10        0.14       13.77     36.58 o
  -1  13  10      120.82      111.59     33.07 o
   0  13  10       46.51       47.26     22.01 o
   1  13  10        2.55        0.77     25.95 o
   2  13  10        1.14      -14.01     31.05 o
  -2  14  10      192.76      207.61     37.90 o
  -1  14  10      423.74      432.98     37.95 o
   0  14  10      486.22      488.85     27.25 o
   1  14  10      525.23      538.50     33.48 o
   2  14  10      201.93      182.32     32.74 o
  -2  15  10       11.94       16.35     37.05 o
  -1  15  10       15.52       19.98     31.70 o
   0  15  10       29.44       28.50     23.34 o
   1  15  10       62.82       78.12     27.55 o
   2  15  10       25.36       65.84     30.54 o
  -2  16  10       59.00      100.98     38.26 o
  -1  16  10      361.83      370.84     34.99 o
   0  16  10       36.80       56.99     23.08 o
   1  16  10     1374.75     1470.59     45.88 o
   2  16  10      174.09      115.99     37.13 o
  -2  17  10        6.65        8.52     36.88 o
  -1  17  10        0.03       17.62     33.58 o
   0  17  10       12.67       10.51     27.36 o
   1  17  10       86.29       95.87     29.83 o
   2  17  10       25.42        0.21     35.94 o
  -1  18  10       61.34       63.86     36.54 o
   0  18  10       50.86       66.64     27.67 o
   1  18  10      110.85      164.46     30.62 o
  -1  19  10       87.76       46.87     35.43 o
   0  19  10       34.68        7.83     24.94 o
   1  19  10        0.07        6.68     29.26 o
  -1  20  10      230.02      252.09     37.88 o
   0  20  10      158.05      153.58     38.09 o
   1  20  10      229.23      314.93     40.41 o
  -1  21  10       41.98       18.02     45.89 o
   0  21  10       12.87        1.91     36.67 o
   0  22  10      461.51      451.73     65.46 o
  -3   1  11      111.34      107.81     33.82 o
  -2   1  11      128.42      130.11     27.93 o
  -1   1  11      677.49      686.99     29.98 o
   0   1  11      745.13      732.52     30.50 o
   1   1  11       43.63       55.00     19.94 o
   2   1  11      611.43      650.38     37.37 o
  -3   2  11       43.26       46.00     32.58 o
  -2   2  11       93.51       85.52     28.45 o
  -1   2  11       15.90       17.60     23.23 o
   0   2  11      163.32      138.23     23.51 o
   1   2  11      254.14      248.28     22.67 o
   2   2  11      268.34      278.78     29.34 o
  -3   3  11       58.22       86.50     48.49 o
  -2   3  11        6.35        3.32     28.15 o
  -1   3  11       47.07       40.22     25.65 o
   0   3  11      514.85      516.92     25.23 o
   1   3  11     1015.90      950.98     29.55 o
   2   3  11      742.87      842.18     34.39 o
  -3   4  11       78.97       55.17     48.55 o
  -2   4  11       29.38       52.83     27.39 o
  -1   4  11       58.58       61.98     21.06 o
   0   4  11       55.61       58.49     20.58 o
   1   4  11       28.74       12.80     19.81 o
   2   4  11       52.72       55.66     31.28 o
  -3   5  11       14.81       14.39     72.38 o
  -2   5  11      278.66      295.33     34.76 o
  -1   5  11      328.91      306.29     24.26 o
   0   5  11      301.60      300.61     23.49 o
   1   5  11        9.83        5.70     24.16 o
   2   5  11      162.21      182.52     31.57 o
  -2   6  11       12.53       19.21     31.95 o
  -1   6  11       76.36       90.06     26.68 o
   0   6  11       40.50       35.24     20.63 o
   1   6  11      118.36      123.97     25.88 o
   2   6  11      132.92      139.22     31.00 o
  -2   7  11      189.91      208.81     35.30 o
  -1   7  11       49.74       46.60     25.42 o
   0   7  11      413.85      439.84     25.99 o
   1   7  11      103.57       97.49     22.46 o
   2   7  11        5.05        1.96     30.61 o
  -2   8  11        0.24        4.37     34.53 o
  -1   8  11       90.29       85.22     23.13 o
   0   8  11      395.49      366.21     25.42 o
   1   8  11        8.17        4.09     21.21 o
   2   8  11        0.03       25.83     32.11 o
  -2   9  11        4.23        4.15     33.93 o
  -1   9  11      365.17      376.12     27.93 o
   0   9  11        3.72        7.73     20.79 o
   1   9  11      354.58      321.33     25.83 o
   2   9  11      309.01      367.60     34.80 o
  -2  10  11       65.81       87.27     37.03 o
  -1  10  11        0.42       14.38     28.50 o
   0  10  11        1.60        8.02     20.30 o
   1  10  11        9.92       21.72     22.34 o
   2  10  11       15.35       20.66     31.21 o
  -2  11  11       42.89       63.05     35.33 o
  -1  11  11       38.03       34.22     39.19 o
   0  11  11      366.33      401.55     23.56 o
   1  11  11      275.41      227.52     24.75 o
   2  11  11      440.71      493.69     39.44 o
  -2  12  11        0.25       46.70     37.19 o
  -1  12  11        3.20       -3.73     39.17 o
   0  12  11      243.26      260.74     23.06 o
   1  12  11        3.85       -8.33     22.86 o
   2  12  11       36.54       48.80     32.76 o
  -2  13  11      650.75      675.40     49.09 o
  -1  13  11        2.26       24.17     37.92 o
   0  13  11      843.35      812.71     36.95 o
   1  13  11      517.74      484.83     29.01 o
   2  13  11       39.37       68.80     32.98 o
  -2  14  11       94.18      134.59     42.17 o
  -1  14  11       63.00       62.35     40.22 o
   0  14  11        1.52        6.57     24.11 o
   1  14  11       21.47       35.59     24.51 o
  -1  15  11      488.52      485.12     49.31 o
   0  15  11      239.29      253.57     27.05 o
   1  15  11      313.41      328.67     34.43 o
  -1  16  11      112.55      140.36     44.31 o
   0  16  11      107.65       87.12     29.78 o
   1  16  11        8.35       34.55     28.62 o
  -1  17  11      139.34      206.55     46.84 o
   0  17  11       54.42       45.31     30.34 o
   1  17  11      887.87      943.13     44.32 o
  -1  18  11       18.44       33.65     42.54 o
   0  18  11       35.38       44.96     30.46 o
   1  18  11       14.31       39.56     36.24 o
  -1  19  11       90.10      101.56     44.41 o
   0  19  11      102.55      102.40     32.56 o
  -2   0  12       21.90       44.65     47.01 o
  -1   0  12       80.90      107.50     37.27 o
   0   0  12       55.47       51.83     40.65 o
   1   0  12      636.41      572.43     84.84 o
   2   0  12      950.83      944.80     96.85 o
  -2   1  12        0.23        0.56     33.24 o
  -1   1  12       51.95       70.70     26.70 o
   0   1  12      293.35      238.53     36.17 o
   1   1  12        4.40       10.52     24.76 o
   2   1  12       62.39       64.16     24.00 o
  -2   2  12      183.34      197.43     35.21 o
  -1   2  12      321.24      312.83     31.76 o
   0   2  12      484.62      484.81     39.67 o
   1   2  12      273.94      298.00     28.43 o
   2   2  12      416.30      458.87     28.58 o
  -2   3  12       62.90       77.57     31.94 o
  -1   3  12        3.72       22.43     28.16 o
   0   3  12       30.27       21.19     23.66 o
   1   3  12       61.10       62.76     26.05 o
   2   3  12       69.70       69.47     22.72 o
  -2   4  12       57.37       74.38     36.33 o
  -1   4  12      381.85      375.49     33.85 o
   0   4  12      389.68      416.24     25.99 o
   1   4  12      194.18      208.90     27.90 o
   2   4  12      119.65       88.63     32.12 o
  -2   5  12        6.25       16.36     35.87 o
  -1   5  12       40.23       19.54     25.80 o
   0   5  12       66.70       87.05     22.16 o
   1   5  12        2.92       12.84     25.81 o
   2   5  12       12.26       17.44     30.66 o
  -2   6  12       51.13       33.88     44.41 o
  -1   6  12      226.54      208.37     32.04 o
   0   6  12       25.28       33.92     21.73 o
   1   6  12       43.05       49.05     25.56 o
   2   6  12      120.20      112.37     32.65 o
  -2   7  12       15.14        3.21     46.21 o
  -1   7  12       21.24       29.87     20.78 o
   0   7  12      162.75      162.33     23.62 o
   1   7  12        2.97        7.31     24.40 o
   2   7  12        0.10       26.67     39.40 o
  -2   8  12       14.91       24.99     45.62 o
  -1   8  12       39.93       30.54     21.12 o
   0   8  12       45.89       75.79     22.68 o
   1   8  12      168.94      183.32     26.24 o
   2   8  12      102.12      131.91     47.34 o
  -2   9  12      469.87      434.48     55.03 o
  -1   9  12      508.46      484.36     30.19 o
   0   9  12        9.15       -6.02     21.86 o
   1   9  12       18.15       27.09     25.23 o
   2   9  12       60.25      118.79     63.52 o
  -1  10  12       39.93       24.48     30.44 o
   0  10  12      161.59      191.63     25.09 o
   1  10  12      680.66      652.76     33.59 o
  -1  11  12      293.75      269.28     48.14 o
   0  11  12       18.55       14.47     21.37 o
   1  11  12        0.04       -0.41     24.70 o
  -1  12  12      355.71      379.47     49.71 o
   0  12  12      410.81      480.51     31.10 o
   1  12  12      178.30      169.90     28.26 o
  -1  13  12       15.09       24.09     43.76 o
   0  13  12       82.78      124.97     27.27 o
   1  13  12       12.75       31.37     25.67 o
  -1  14  12      129.82      127.81     46.37 o
   0  14  12      526.01      592.78     37.57 o
   1  14  12      154.27      168.49     33.94 o
  -1  15  12       34.44       43.20     68.29 o
   0  15  12      102.10      106.97     32.39 o
   1  15  12       22.93       30.52     32.07 o
  -1  16  12      103.95       88.29     70.17 o
   0  16  12      129.70      155.57     34.46 o
  -2   1  13       39.53       60.96     53.58 o
  -1   1  13      345.98      335.05     37.24 o
   0   1  13      568.20      488.26     44.21 o
   1   1  13      101.18      127.29     36.97 o
  -2   2  13       34.56        8.11     49.02 o
  -1   2  13       70.41       82.32     31.00 o
   0   2  13       87.20       87.79     34.62 o
   1   2  13        0.06       24.10     32.88 o
  -2   3  13       81.55       90.96     46.97 o
  -1   3  13       43.75       77.06     32.90 o
   0   3  13        2.39        1.95     31.45 o
   1   3  13      290.42      304.54     33.68 o
  -2   4  13       34.09       -2.88     58.12 o
  -1   4  13       16.20       30.60     29.13 o
   0   4  13       69.72       58.20     33.24 o
   1   4  13      150.91      156.92     30.69 o
  -1   5  13      320.04      351.24     36.69 o
   0   5  13        6.81      -24.31     33.62 o
   1   5  13      556.43      612.28     38.54 o
  -1   6  13       17.94       22.16     26.20 o
   0   6  13       33.94       41.46     30.88 o
   1   6  13       74.06       57.71     29.20 o
  -1   7  13      137.03      123.50     28.19 o
   0   7  13      162.25      151.02     27.36 o
   1   7  13       54.73       86.46     27.33 o
  -1   8  13       23.57       40.07     34.37 o
   0   8  13        0.39        1.27     24.23 o
   1   8  13      101.67      100.51     28.47 o
  -1   9  13        5.14       -0.15     35.10 o
   0   9  13      134.42      100.05     25.91 o
   1   9  13       36.68       57.39     31.91 o
  -1  10  13       63.17       82.87     72.24 o
   0  10  13        0.04       12.84     23.39 o
   1  10  13        2.37       25.55     31.38 o
  -1  11  13        1.89       14.73     40.46 o
   0  11  13      287.81      300.08     31.10 o
   0  12  13       34.13       46.68     32.80 o
   0  13  13      256.31      244.70     68.49 o
  -1   0  14        1.03       -6.07     51.54 o
   0   0  14      118.28      153.62     53.90 o
  -1   1  14      107.90       55.48     38.51 o
   0   1  14       11.32       13.85     37.45 o
  -1   2  14      302.30      327.44     64.23 o
   0   2  14       66.63       82.63     37.58 o
  -1   3  14        0.72      -11.77     55.62 o
   0   3  14        9.46       -1.65     49.58 o
   0   4  14      151.75      179.38     57.39 o
   0   5  14       27.86       50.40     49.22 o
   0   6  14      113.54      157.05     50.90 o
 
